# Supplementary material for: The Cross-Regulation Between Set1, Clr4, and Lsd1/2 in Schizosaccharomyces pombe
Source: PLoS Genet. 2024 Jan 5;20(1):e1011107. doi: 10.1371/journal.pgen.1011107 (PMC10795994; doi:10.1371/journal.pgen.1011107)
Supplement: S1 Table — (XLSX) [file pgen.1011107.s011.xlsx]

## Sheet: lsd1-∆HMG _37
S1_Table: RNA-seq data for set1∆, lsd1-∆HMG and lsd2-∆C under 37°C
gene_name	logFC	AveExpr	adj.P.Val
vip1	2.2944	10.0224	1.99e-06
rgs1	3.48885	7.22754	1.99e-06
tef102	7.10328	7.87699	1.99e-06
cps1	3.36031	7.96956	1.99e-06
ssc1	3.4259	10.4387	1.99e-06
cit1	2.8569	8.50763	1.99e-06
pho841	3.13722	8.91864	1.99e-06
eno101	5.49838	9.70298	1.99e-06
pgm1	3.07534	8.90869	1.99e-06
tdh1	6.04061	9.66027	1.99e-06
gpd3	5.82103	9.40304	1.99e-06
ntp1	2.7182	8.02013	1.99e-06
gnd1	3.72137	9.39782	1.99e-06
tps0	3.51652	8.23199	1.99e-06
pho84	2.5685	10.9094	1.99e-06
fyu1	3.99391	9.02797	1.99e-06
cyc1	3.62487	8.49083	1.99e-06
htb1	2.5514	9.34703	1.99e-06
itr2	3.7734	8.81793	2.11e-06
pho1	5.1	9.2518	2.31e-06
gas2	4.27994	10.046	2.67e-06
tif52	2.13054	9.30936	2.83e-06
rps1901	2.39248	9.53852	2.83e-06
idh1	2.20606	8.32567	2.88e-06
hem13	2.00873	9.22493	2.88e-06
snz1	4.27919	8.4581	2.88e-06
vma1	2.46616	8.48449	2.88e-06
idp1	3.37424	6.66554	3.13e-06
pas1	4.23793	8.55232	3.27e-06
dpe1	1.91289	9.81839	3.27e-06
cdc48	4.32967	6.95223	3.73e-06
tcd1	2.81813	6.64461	3.73e-06
rpl1602	2.09233	9.73908	3.73e-06
aha1	1.9768	9.29707	3.73e-06
sec13	3.17575	7.1096	3.73e-06
rtc3	2.29593	8.01824	3.73e-06
rpl8	3.38742	9.68777	3.73e-06
mug14	-3.12702	8.48423	3.73e-06
cys11	3.19683	6.9134	3.73e-06
adh1	4.65456	9.92466	3.73e-06
rpl1802	4.38656	8.36763	3.76e-06
dsd1	2.72564	8.86074	3.87e-06
por1	1.75801	10.4449	3.99e-06
isp3	4.20396	7.72737	3.99e-06
gpd1	3.95441	9.0273	3.99e-06
plt1	2.06721	7.72877	3.99e-06
dsk2	1.68739	8.47056	4.06e-06
ser1	2.99527	7.7306	4.12e-06
rds1	2.69428	7.15437	4.12e-06
hem1	5.99268	5.59721	4.14e-06
rpl13	4.61396	8.90175	4.14e-06
rad24	2.63888	9.42843	4.14e-06
pgr1	1.66196	8.94556	4.14e-06
qrs1	2.90608	6.95773	4.14e-06
yta12	3.86203	6.68634	4.14e-06
sds23	4.08003	6.82247	4.14e-06
rnf10	1.92475	7.92696	4.14e-06
dsc5	1.93828	7.85013	4.14e-06
cpc2	4.22138	9.38997	4.2e-06
etr1	1.87376	8.6358	4.31e-06
pof11	2.82782	6.54535	4.31e-06
end4	2.95315	7.10445	4.31e-06
gls1	3.00756	7.6456	4.31e-06
ape2	2.68527	7.68864	4.31e-06
fba1	5.24955	9.54205	4.31e-06
ght2	2.79752	7.30212	4.31e-06
arg5	1.70771	8.21721	4.31e-06
usp107	2.57103	7.14069	4.31e-06
zip2	2.61666	7.10602	4.31e-06
ssa2	4.58681	9.52077	4.31e-06
pmd1	2.92798	7.68184	4.31e-06
pep3	1.9974	8.86861	4.31e-06
tif301	2.046	9.08884	4.36e-06
yak3	2.2417	7.42322	4.53e-06
lon1	2.19172	8.43691	4.6e-06
ned1	2.33283	7.33588	4.69e-06
atp1	4.11132	7.9416	4.76e-06
map1	2.93889	5.41163	4.8e-06
scs7	3.03107	8.60465	4.8e-06
tps1	2.52421	9.45407	4.8e-06
spt16	2.94913	7.19403	4.8e-06
mpg1	2.47818	9.73602	4.8e-06
rpl1102	1.78478	9.93792	4.82e-06
bqt4	1.48009	8.44526	4.82e-06
atg20	2.75928	5.73026	4.82e-06
cdc6	2.03723	7.0699	4.82e-06
gar2	2.74139	9.5047	4.84e-06
rpl15	3.93406	7.65762	4.84e-06
zym1	2.13045	9.3256	4.91e-06
rrp8	-1.38722	8.55152	4.91e-06
hmo1	2.2545	8.12307	4.91e-06
zwf1	4.2233	6.96681	5e-06
win1	2.90352	6.7126	5e-06
rpc11	-1.62469	8.08826	5e-06
aif1	5.30425	4.63939	5e-06
cfr1	2.12342	7.37393	5e-06
wis4	4.62145	6.15057	5e-06
cym1	1.73222	8.13819	5e-06
arc1	4.85968	6.38997	5e-06
fhn1	2.24207	8.59044	5e-06
ubp9	2.53008	6.89694	5e-06
ulp1	3.70304	5.30034	5e-06
ltc1	2.986	6.98827	5e-06
pek1	2.43372	6.70737	5e-06
cox5	2.98205	7.75667	5e-06
cue1	1.71335	7.63638	5e-06
pfd1-antisense-1	-2.24041	6.75293	5e-06
mug74-antisense-1	-2.11549	6.96629	5e-06
psp3	1.47778	9.50803	5.01e-06
snt1	3.33791	4.94104	5.01e-06
clr5	3.62214	5.36823	5.01e-06
sea3	2.52418	6.89296	5.13e-06
arp3	1.95519	8.09634	5.13e-06
ker1	-1.29781	9.14755	5.13e-06
tos4	3.41755	6.61954	5.15e-06
clc1	2.44299	7.67758	5.15e-06
rpb2	2.78093	7.97743	5.17e-06
sap49	2.8629	6.05333	5.18e-06
pfl8	2.00416	7.81044	5.19e-06
sut1	1.78649	7.2285	5.25e-06
mae1	2.36947	9.2608	5.25e-06
cct1	2.19374	8.30158	5.25e-06
ilv6	1.7187	8.65082	5.25e-06
rps1902	-1.35107	10.017	5.25e-06
bxi1	2.30716	6.84716	5.25e-06
hac1	3.39889	5.41969	5.39e-06
pin1	1.45625	8.16166	5.39e-06
ppk15	1.56994	8.06985	5.4e-06
rpl1603	-1.41662	9.04241	5.4e-06
grp2	-1.34462	8.3776	5.43e-06
adk1	1.82941	8.43326	5.57e-06
csl4	-1.30098	9.31101	5.6e-06
sib2	3.21857	5.17214	5.83e-06
trm112	-1.30502	9.06001	5.83e-06
rps5	1.38193	10.4641	5.84e-06
kex1	1.66122	7.75574	5.84e-06
cdh1	2.48526	6.20294	5.84e-06
pfl9	3.16228	8.7841	5.84e-06
urg1	3.43465	4.40635	5.86e-06
met26	5.13802	8.18174	5.91e-06
yhm2	3.46521	7.4813	5.91e-06
nep1	2.27726	6.59341	5.92e-06
cta4	2.22408	8.26313	6.03e-06
rgp1	3.01762	5.7898	6.03e-06
gga22	2.44881	8.00377	6.03e-06
idi1	-1.16207	9.34897	6.15e-06
pop1	2.13063	7.343	6.15e-06
wwm2	2.18213	7.90792	6.15e-06
rps1002	4.37927	7.09093	6.15e-06
rpl6	4.15869	8.55198	6.15e-06
cab4	-1.44653	7.97067	6.23e-06
cct4	1.62135	8.79827	6.26e-06
mam301	1.74094	9.40867	6.26e-06
lsb4	3.35546	7.11434	6.33e-06
mas5	2.86491	8.98656	6.41e-06
cox1102	2.59589	6.60896	6.69e-06
lys3	2.63655	8.08614	6.69e-06
sxa1	2.29618	8.97393	6.69e-06
bst1	3.02717	7.229	6.69e-06
ufd1	2.12751	6.91195	6.69e-06
anp1	2.0467	8.4742	6.69e-06
mug2-antisense-1	-1.86303	8.60315	6.69e-06
rpa12	-1.12948	9.05734	6.73e-06
atl1	-2.14465	6.3336	6.75e-06
rps2302	2.39047	8.73747	6.75e-06
aru1	4.175	8.04213	6.8e-06
rga6	3.75295	5.32095	6.8e-06
kin1	3.62472	6.02786	6.8e-06
cti1	-1.11704	8.88361	6.81e-06
rps602	3.31508	8.98583	6.85e-06
oga1	4.82987	7.29402	6.85e-06
ala1	2.39982	8.34673	6.85e-06
osh3	2.43651	6.83204	6.85e-06
rps403	1.31331	10.3893	6.88e-06
rsv2	2.58748	5.283	6.88e-06
vps10	2.03864	8.03368	6.88e-06
atf1	2.26954	5.92316	6.88e-06
est1	-1.70361	7.1584	6.88e-06
gga21	4.76617	5.40949	6.91e-06
imp1	1.61537	8.70788	6.91e-06
pla1	1.63981	8.01852	6.91e-06
prp28	2.18295	7.33265	6.91e-06
gpt1	2.39508	7.69695	6.98e-06
tma23	-1.19057	8.81073	7.07e-06
pdt1	1.33511	7.98802	7.07e-06
hsf1	2.4527	7.87236	7.07e-06
wtf1	-1.15951	8.63332	7.07e-06
taf1	3.22337	7.16612	7.07e-06
rps802	2.60648	9.60008	7.07e-06
rpl1002	1.8293	8.9478	7.07e-06
asn1	3.48355	8.33474	7.07e-06
mpi1	1.62948	8.31259	7.07e-06
pdb1	1.38805	8.60856	7.07e-06
kgd1	2.509	7.65358	7.07e-06
rps001	5.08085	7.06234	7.07e-06
thf1	3.97124	5.91814	7.07e-06
nmt1	3.56578	3.95798	7.07e-06
pca1	1.70355	6.84741	7.07e-06
pil1	2.71656	9.11446	7.07e-06
mdn1	1.61981	8.3944	7.07e-06
elp2	1.91064	8.02427	7.07e-06
pka1	1.93867	6.86777	7.21e-06
pch1	2.5321	5.94613	7.25e-06
erg1	4.89441	5.88007	7.28e-06
pet1	1.14854	8.9373	7.32e-06
SPBC215.07c-antisense-1	-1.76295	8.02536	7.37e-06
pex12	-1.27078	7.94325	7.42e-06
imp2	3.90405	5.6348	7.42e-06
cig1	2.50696	5.64866	7.42e-06
whi2	-1.12042	8.48386	7.43e-06
pom2	2.35679	5.99768	7.44e-06
rpl301	4.0666	8.50591	7.49e-06
ptc1	1.496	7.79212	7.49e-06
fin1	3.18631	6.68313	7.55e-06
not3	2.84702	6.93944	7.56e-06
pcs2	-1.23801	8.71266	7.56e-06
rvb1	1.6351	8.27484	7.56e-06
rps1402	1.2779	9.90337	7.56e-06
gal1	1.86346	7.16253	7.56e-06
aro2	2.43181	8.0178	7.56e-06
SPAC9.08c-antisense-1	4.10107	5.0064	7.56e-06
pdc1	1.79941	7.59472	7.57e-06
bud22	-1.1206	9.26938	7.57e-06
scn3	2.40263	7.1593	7.57e-06
prp2	1.43303	8.63545	7.57e-06
iqw1	2.07499	7.292	7.57e-06
pre10	1.18758	8.97979	7.57e-06
qcr2	4.01015	6.96466	7.57e-06
yhb1	1.13668	10.3377	7.58e-06
pwp1	1.65573	7.54669	7.58e-06
mrpl10	2.76315	5.52315	7.58e-06
bio2	2.75558	7.61962	7.58e-06
mug65	1.69751	6.88506	7.71e-06
hcs1	3.63912	7.06935	7.71e-06
tal1	4.92118	7.43155	7.84e-06
uvi15	-1.0925	9.47263	7.84e-06
hua1	2.6271	4.94173	7.85e-06
fap1	2.09563	6.12628	8.13e-06
tit1	1.75825	6.49536	8.16e-06
ebp2	-1.09374	10.1607	8.23e-06
cog8	-1.12557	8.264	8.28e-06
pbn1	-1.29103	7.69369	8.4e-06
mpc2	2.62953	5.71073	8.56e-06
ppk38	3.64804	4.69156	8.56e-06
caf4	1.60051	7.091	8.56e-06
ppk16	3.83063	5.41212	8.56e-06
tif213	4.07505	6.40928	8.56e-06
rpl1001	1.69146	10.7751	8.56e-06
rps401	1.40263	10.5205	8.56e-06
rrp7	-1.17506	8.57347	8.56e-06
sum2	3.31088	6.78681	8.56e-06
cdc37	1.37326	8.80206	8.56e-06
gde1	2.68808	6.40974	8.6e-06
ubr1	1.5865	7.90795	8.6e-06
rpl2502	1.18255	9.2575	8.6e-06
sec15	1.58712	7.4512	8.6e-06
maa1	1.1192	8.91132	8.61e-06
acl2	2.69494	8.13108	8.63e-06
ura5	-1.10644	9.59372	8.63e-06
pom34	2.09485	6.47362	8.64e-06
sec21	2.23097	7.9022	8.64e-06
bdf2	1.50063	7.61886	8.64e-06
rsc1	3.92802	5.20684	8.64e-06
nip7	-1.26731	9.17354	8.64e-06
eis1	2.43694	6.41937	8.64e-06
hxk2	4.88037	7.25691	8.65e-06
rpl2802	1.4451	10.7602	8.69e-06
rps2402	-1.25122	12.4152	8.73e-06
ade7	1.01099	8.7054	8.75e-06
mms2	1.3276	7.99938	8.79e-06
isp6	2.96729	6.49464	8.8e-06
rst2	1.89497	7.45814	8.87e-06
did2	1.34195	7.59913	8.9e-06
rfc2	-1.08926	8.36198	9.18e-06
ndi1	3.67818	6.13768	9.18e-06
tpi1	1.3442	12.859	9.18e-06
bye1	1.42283	7.30819	9.18e-06
tfg3	-1.03168	9.75625	9.19e-06
tsr2	-1.03512	9.1211	9.19e-06
apm1	1.99798	7.39623	9.19e-06
prp11	2.63454	6.36776	9.19e-06
but2	4.19667	7.18415	9.33e-06
ngl1	3.0254	4.35533	9.33e-06
mcm5	1.91479	6.83905	9.39e-06
ups1	-1.00888	8.55451	9.39e-06
nup44	1.18285	8.448	9.39e-06
cyt1	4.27459	6.97058	9.42e-06
rpc17	-1.15551	8.27178	9.44e-06
tea4	4.39516	4.20317	9.44e-06
sap61	2.67177	6.26909	9.44e-06
prp45	3.20301	5.66223	9.44e-06
apn1	2.55208	5.13569	9.44e-06
abp2	3.00115	6.34216	9.45e-06
gcn2	1.09607	8.81444	9.45e-06
bgs3	1.94639	8.63846	9.49e-06
sgo2	1.4038	7.41921	9.59e-06
ppk14	1.87739	7.6231	9.59e-06
SPBC2G2.17c-antisense-1	2.18861	5.24476	9.59e-06
rpl31	-1.41522	12.3158	9.62e-06
ski7	1.31802	7.67095	9.62e-06
srp1	1.71189	8.03014	9.62e-06
vgl1	2.79616	7.94977	9.62e-06
pyp3	-1.03006	8.66424	9.65e-06
osm1	2.74355	7.14138	9.65e-06
cnt6	1.07444	8.96376	9.65e-06
hse1	1.03529	8.25633	9.65e-06
pxl1	2.57731	5.7624	9.65e-06
dfr1	2.29923	7.34554	9.65e-06
pex32	3.57275	5.37337	9.65e-06
dbl2	2.0599	6.11414	9.65e-06
rpc53	2.64639	5.8116	9.72e-06
naa10	-1.09352	8.6823	9.81e-06
aro1	3.19165	7.54012	9.9e-06
zip1	1.14024	9.66381	9.9e-06
ppa1	2.75085	5.26941	9.9e-06
rpn3	1.08208	8.51038	9.9e-06
chp2	-1.20244	8.09763	9.9e-06
srp40	-1.12367	9.77204	9.9e-06
rpb1	5.43857	6.05643	9.9e-06
ceg1	1.83614	5.76818	9.9e-06
rpc31	-1.09614	8.58965	9.9e-06
eap1	2.79164	6.69798	9.97e-06
bmt2	-1.02796	8.35754	1e-05
omh2	-1.02626	8.37803	1e-05
fus1-antisense-1	-1.19452	8.18375	1e-05
deb1	3.10076	5.88288	1.01e-05
bun107	3.50174	5.55233	1.01e-05
lys2	3.40777	6.9187	1.01e-05
elg1	4.01912	5.10453	1.01e-05
efm2	-1.12352	8.23218	1.01e-05
tap42	2.80479	5.53011	1.01e-05
thg1	-1.12285	7.90248	1.01e-05
rpb8	-1.35009	9.34713	1.02e-05
ksp1	2.6244	7.73303	1.02e-05
brl1	-1.26173	8.24822	1.02e-05
pst2	1.69768	7.32559	1.04e-05
mdm28	1.22992	8.76913	1.05e-05
cdr2	2.92223	5.72333	1.05e-05
rcr1	2.98994	6.4935	1.05e-05
cor1	-1.15648	10.2842	1.05e-05
any2	1.7791	6.87247	1.06e-05
dak1	3.09436	7.07684	1.06e-05
rsc9	1.95922	6.8884	1.06e-05
rio2	-1.03161	8.9104	1.06e-05
chs2	1.7825	6.06505	1.06e-05
lcf1	1.24877	9.28626	1.06e-05
mis3	-1.00424	9.24391	1.06e-05
gua1	2.63126	9.0829	1.06e-05
rpl401	3.72657	7.83568	1.06e-05
cdc1	2.8322	6.00564	1.07e-05
ogm2	1.9554	7.93788	1.07e-05
sec3	1.39933	7.34996	1.07e-05
nde1	3.66429	7.15209	1.07e-05
cbc1	1.48422	7.54394	1.08e-05
ste11	3.20289	6.81722	1.08e-05
rpt5	2.04138	7.59718	1.11e-05
ilv1	2.93057	6.82435	1.11e-05
prl42	-2.59573	4.44107	1.11e-05
ost1	1.20077	8.83622	1.11e-05
rpl501	1.34765	10.9119	1.11e-05
sac3	1.31652	7.9012	1.11e-05
rpl902	-1.11874	11.7031	1.11e-05
rcf2	2.23284	7.94446	1.12e-05
cig2	-1.04172	9.18728	1.12e-05
bcd1	-1.08666	7.85845	1.12e-05
cdc28	3.33827	6.04802	1.12e-05
ght5	1.38485	8.28472	1.12e-05
rex4	-1.15791	7.81507	1.12e-05
met11	2.16128	6.8911	1.12e-05
prs1	2.5995	8.31818	1.12e-05
lat1	3.99916	6.51428	1.12e-05
ucp3	2.36925	6.21706	1.12e-05
lcb2	2.88279	6.92859	1.14e-05
pet117	-1.2844	7.64337	1.14e-05
pus7	2.24613	6.64307	1.14e-05
aur1	1.85958	7.7097	1.14e-05
prr1	2.43591	7.64942	1.15e-05
SPAC2G11.10c-antisense-1	-1.86636	5.48628	1.15e-05
SPBC15C4.04c-antisense-1	-1.66677	6.2763	1.15e-05
rpc19	-1.05269	9.04686	1.15e-05
ptr3	3.56799	7.16362	1.15e-05
ade6	1.59844	7.65213	1.15e-05
taf4	1.30832	7.63347	1.15e-05
kap113	2.04808	5.5856	1.15e-05
hal3	3.41375	5.94876	1.16e-05
ubp2	1.87631	7.66221	1.16e-05
bis1	4.04757	4.68977	1.16e-05
emc6	-1.0057	8.17453	1.16e-05
phf2	3.09491	6.39387	1.17e-05
tps3	2.52393	6.72603	1.17e-05
ubx4	1.19176	7.48869	1.17e-05
par1	2.52231	7.63076	1.17e-05
dfp1	2.50261	6.59703	1.17e-05
meu31-antisense-1	-1.75359	5.9925	1.17e-05
pby1	-1.00702	8.30991	1.19e-05
not1	3.52369	5.94311	1.19e-05
fmd2	2.0221	6.63409	1.19e-05
sec16	3.45245	5.07651	1.2e-05
lem2	3.71977	4.84932	1.2e-05
ogm4	1.39212	7.66939	1.2e-05
mpp6	-1.37119	7.36035	1.2e-05
smc6	2.22393	7.01224	1.2e-05
ibp1	-1.34655	7.38208	1.2e-05
nem1	3.49408	5.99114	1.21e-05
fml1	1.32218	7.49915	1.22e-05
rna15	3.48104	5.81707	1.22e-05
iss1	2.68621	7.06045	1.22e-05
ugp1	2.05993	6.36845	1.22e-05
rum1	1.50469	6.99181	1.23e-05
pfd2	-1.13657	8.56727	1.25e-05
fhl1	3.91355	4.50638	1.27e-05
moe1	2.35897	8.29866	1.28e-05
pma2	3.83017	2.8965	1.28e-05
lys12	3.18803	6.84068	1.28e-05
toe2	1.406	7.26692	1.29e-05
pof9	1.2515	7.48461	1.3e-05
SPAC1093.07-antisense-1	-1.52532	6.45667	1.3e-05
lsd2	1.29767	7.65784	1.32e-05
sec62	1.65637	7.39051	1.32e-05
enp2	3.05556	6.56299	1.32e-05
nup37	1.60312	7.09669	1.33e-05
fma2	4.66601	5.96167	1.33e-05
put2	3.08663	8.63949	1.33e-05
sac11	1.63756	8.3548	1.34e-05
apl4	1.02201	8.3729	1.34e-05
msy1	2.96982	5.48404	1.34e-05
ase1	3.58679	5.71781	1.35e-05
mnr2	2.35562	6.5364	1.35e-05
spg4	1.97329	5.51069	1.36e-05
spt7	2.08226	7.29849	1.36e-05
set5	-1.127	7.6033	1.36e-05
spt5	4.17408	5.94768	1.37e-05
amt1	3.09456	3.67779	1.39e-05
wwm1	2.85315	5.44299	1.39e-05
exo2	3.62237	6.14777	1.39e-05
sec73	3.66563	4.88237	1.39e-05
rmn1	2.14455	7.34505	1.39e-05
nte1	1.15795	7.7951	1.39e-05
mss116	-1.10358	8.19543	1.4e-05
hmg1	2.39374	7.0217	1.4e-05
sst4	2.50203	6.89692	1.4e-05
ssp1	2.20344	6.92687	1.4e-05
cox4	1.146	9.04839	1.41e-05
pkd2	1.40795	8.24885	1.41e-05
emc5	-1.12189	8.1067	1.41e-05
rrs1	-1.38085	9.00538	1.41e-05
SPCC965.04c-antisense-1	2.28029	4.61383	1.41e-05
cay1	1.11817	7.44436	1.41e-05
smf1	-1.17497	8.24811	1.41e-05
hif2	1.07918	7.85855	1.41e-05
qcr8	-1.36982	9.93984	1.42e-05
cft1	1.78684	7.07738	1.42e-05
kap109	1.52656	7.85532	1.42e-05
cwf14	1.12137	7.82864	1.42e-05
orc4	1.971	6.84845	1.42e-05
mug160	-1.01822	7.92748	1.42e-05
pub1	3.24779	6.69277	1.42e-05
grs1	3.18443	7.51136	1.42e-05
mob2	2.16137	6.30886	1.43e-05
ght3	-1.90232	6.40313	1.44e-05
rpl22	-1.29956	12.5466	1.49e-05
leu2	3.57437	7.47739	1.49e-05
nup97	1.01019	8.29331	1.49e-05
res2	2.84265	5.69929	1.49e-05
cct6	1.04198	9.50012	1.49e-05
nda2	2.50003	7.67988	1.5e-05
rpc37	1.28046	7.14219	1.5e-05
sid4	2.04519	6.3029	1.52e-05
clr1	1.72063	6.92898	1.52e-05
naa15	1.77281	7.66586	1.53e-05
pet3	1.21536	7.19027	1.53e-05
cnd3	1.31736	6.90058	1.53e-05
gyp3	1.98243	7.481	1.55e-05
eft202	3.16483	8.7604	1.56e-05
SPCC777.03c-antisense-1	-2.52132	5.12175	1.56e-05
lid2	2.42754	5.36606	1.57e-05
SPAC4H3.16-antisense-1	-1.68358	6.49673	1.57e-05
trr1	2.74787	7.516	1.58e-05
tim16	1.07029	7.55611	1.62e-05
mrt4	-1.00054	9.85559	1.62e-05
yip5	1.0681	8.2317	1.63e-05
toa1	2.44184	6.55318	1.65e-05
ptr8	1.15847	8.10166	1.65e-05
hrb1	2.61792	5.74781	1.66e-05
jmj4	2.26375	4.87283	1.67e-05
ypt3	1.17007	9.20925	1.67e-05
spc3	-1.01133	8.4625	1.67e-05
rps2401	-1.25348	11.7087	1.67e-05
rps20	1.29225	10.3228	1.67e-05
eif21	1.94013	7.90711	1.68e-05
mug122	2.20211	6.96002	1.68e-05
efr3	1.06696	7.80578	1.69e-05
mis19	-1.22266	7.52723	1.7e-05
ssn6	2.43714	5.48343	1.71e-05
hrp3	2.00477	6.89025	1.71e-05
mug161	2.16836	6.66161	1.72e-05
nup189	1.10945	8.43002	1.72e-05
fun14	1.57559	5.68525	1.72e-05
ssr1	1.34128	7.44267	1.73e-05
atg14	1.022	7.5292	1.74e-05
rcl1	-1.02043	9.68481	1.74e-05
cul1	1.57497	6.872	1.74e-05
syj1	4.72434	4.84083	1.74e-05
doa10	1.18514	8.03851	1.75e-05
rpl3402	-1.1341	9.30884	1.75e-05
alp21	-1.02541	7.76199	1.76e-05
shk1	3.44403	4.71539	1.76e-05
sle1	3.48015	4.49012	1.76e-05
sst6	1.53553	5.93853	1.77e-05
msi2	1.54882	7.24189	1.77e-05
mti2	1.33948	7.06469	1.78e-05
stb3	1.28292	7.27679	1.78e-05
duc1	1.8999	7.58176	1.78e-05
pst1	2.59267	5.36996	1.78e-05
mcs4	1.55135	7.05393	1.8e-05
cut11	2.00457	6.23417	1.8e-05
cnl2	-1.01186	7.703	1.8e-05
aly2	2.90762	6.04507	1.8e-05
alr2	-3.21936	3.77539	1.8e-05
tlh2	4.43305	2.84068	1.8e-05
teb1	2.4866	5.92647	1.83e-05
rhp23	1.95476	7.50965	1.86e-05
adi1	-1.03817	8.69763	1.86e-05
SPCC663.08c-antisense-1	-1.40664	6.46775	1.86e-05
ams2	1.6736	6.14053	1.87e-05
SPAC27F1.10-antisense-1	1.59769	7.05566	1.87e-05
pabp	2.50733	7.70489	1.89e-05
scr1	2.23206	4.24279	1.89e-05
ucp6	1.71734	6.75988	1.89e-05
rna14	1.08463	8.31774	1.89e-05
vps54	1.27808	7.12796	1.89e-05
sct1	2.46037	6.11594	1.89e-05
def1	2.82762	5.88053	1.89e-05
prp4	-1.05739	8.5254	1.89e-05
mug95-antisense-1	-1.5409	6.50942	1.89e-05
mde1-antisense-1	-1.34536	6.44767	1.89e-05
cdc23	3.09184	5.31833	1.9e-05
bms1	2.35119	7.93959	1.91e-05
mug151	-1.30398	7.52741	1.93e-05
prt1	1.63175	7.02076	1.94e-05
brr6	-1.00209	7.5193	1.95e-05
nop8	-1.11199	8.47668	1.98e-05
arp6	1.83283	5.85738	1.98e-05
its3	2.62617	6.41879	1.99e-05
sre1	2.84456	6.40372	2.03e-05
omt3	-2.35026	8.69357	2.04e-05
srk1	1.64664	5.58508	2.05e-05
mug56	3.24467	5.83402	2.08e-05
psd3	1.83099	6.06499	2.1e-05
gcd10	-1.01678	8.7463	2.12e-05
mug33	5.45285	5.14511	2.12e-05
hsr1	1.8068	8.06752	2.12e-05
sfh1	1.81546	6.27575	2.14e-05
rpo41	1.445	7.38556	2.14e-05
drc1	1.24149	7.16258	2.15e-05
gon7	-1.30103	7.15078	2.15e-05
lsk1	2.36937	6.2754	2.16e-05
say1	-2.15341	6.57081	2.16e-05
prp16	2.72634	4.98308	2.23e-05
nup124	4.7611	3.82953	2.23e-05
mph1	3.54157	5.13521	2.23e-05
ppi1	-1.17265	10.9737	2.23e-05
fma1	1.90926	6.07356	2.23e-05
cop1	2.04135	8.29038	2.23e-05
pyp2	2.39422	4.35365	2.23e-05
osh2	2.83978	6.55801	2.25e-05
cdc17	1.34857	7.09506	2.28e-05
mit1	1.28883	6.65942	2.29e-05
SPCC330.04c-antisense-1	-1.86506	4.5655	2.3e-05
mtl2	2.08252	6.84134	2.3e-05
rad26	1.33071	6.9569	2.31e-05
cdc22	3.00645	7.55781	2.32e-05
reg1	2.45762	5.9543	2.35e-05
shd1	2.63322	6.06904	2.39e-05
rng2	1.8427	7.20228	2.4e-05
SPBC354.08c-antisense-1	-1.70149	4.91467	2.44e-05
ubp14-antisense-1	-1.215	6.63858	2.44e-05
met17	1.98127	7.6019	2.45e-05
rpl42	-1.26852	12.0837	2.46e-05
shg1	-1.02964	7.4225	2.46e-05
sec2	2.20706	5.46496	2.47e-05
mto2	1.62309	6.6402	2.47e-05
xpa1	1.15168	7.00497	2.49e-05
cdk9	1.13096	7.90462	2.49e-05
ucp7	2.70329	5.33112	2.51e-05
tef103-antisense-1	6.2293	3.4696	2.52e-05
taf12	1.66296	7.31998	2.52e-05
scd1	1.60078	7.02012	2.52e-05
orc6	-1.07677	7.41284	2.52e-05
psd2	1.52022	8.02497	2.53e-05
crb2	2.12285	6.03622	2.53e-05
gem1	1.77077	6.45029	2.53e-05
sen15	-1.20468	7.03606	2.54e-05
utp21	2.9825	6.48361	2.55e-05
tbf1	2.86092	5.92648	2.56e-05
ptf2	-1.08056	7.46854	2.58e-05
lsm8	-1.09954	6.98008	2.59e-05
pom152	2.21985	7.09032	2.59e-05
atg12-antisense-1	-1.93779	4.77225	2.61e-05
atf21	2.69131	3.51168	2.61e-05
sks2	2.6839	8.99318	2.62e-05
rga4	3.36261	6.36335	2.67e-05
rod1	1.91252	6.33809	2.68e-05
puf1	2.9151	6.2069	2.68e-05
htr11	1.30475	6.32928	2.71e-05
gyp1	1.74928	6.70876	2.72e-05
bdf1	2.93013	6.06883	2.73e-05
aly1	2.18266	6.47711	2.74e-05
whi5	2.9684	3.48685	2.75e-05
rpl2302	1.16473	9.88869	2.75e-05
pli1	3.13843	5.6454	2.76e-05
tcb1	2.13579	7.26138	2.77e-05
dph4-antisense-1	-1.14889	6.59524	2.77e-05
smi1	3.77748	6.00358	2.77e-05
ppk30	1.95666	6.29426	2.77e-05
gsk31	1.7387	6.13502	2.78e-05
zds1	2.60831	5.65588	2.79e-05
ftm6	-2.14064	4.0969	2.82e-05
rsc4	3.58613	4.40853	2.82e-05
ppk22	3.59681	5.42575	2.82e-05
SPAP27G11.07c-antisense-1	-1.41416	5.79664	2.83e-05
crn1	3.99191	4.43516	2.84e-05
vps4	1.12614	7.35041	2.84e-05
atg1801-antisense-1	-1.4497	6.15925	2.84e-05
cti6	4.0739	4.91522	2.84e-05
rok1	-1.03112	8.09075	2.95e-05
mug15	-2.91748	4.02396	3.01e-05
apc15	2.46395	4.4484	3.06e-05
cwf22	1.86646	6.93923	3.08e-05
nud3	-1.03694	7.85438	3.08e-05
ccq1	1.58241	6.81908	3.08e-05
par2	1.04963	8.32624	3.13e-05
mag1-antisense-1	-1.48797	5.81725	3.13e-05
ath1	2.99577	6.72775	3.14e-05
wdr74	2.47668	6.8162	3.14e-05
fub2	-1.19997	6.37888	3.14e-05
ago1	1.18164	7.03545	3.16e-05
dal51	2.07951	5.56536	3.23e-05
jmj3	1.16493	6.81497	3.33e-05
nup155	1.68489	7.07685	3.34e-05
ags1	1.93612	8.18196	3.36e-05
ayr1	1.71423	5.50387	3.37e-05
abo1	1.82952	6.32322	3.37e-05
rae1	1.08589	8.23597	3.37e-05
hob2	2.16881	6.39495	3.39e-05
mtr10	4.14747	4.60199	3.41e-05
vid21	2.38866	5.89143	3.42e-05
rrp45	-1.05437	7.93695	3.42e-05
nup211	1.07304	8.08558	3.44e-05
emp70	1.14328	7.99183	3.44e-05
mug166	2.2275	5.08676	3.45e-05
dus3	3.16954	6.25761	3.5e-05
sec231	3.17083	6.52429	3.5e-05
SPBC24C6.09c-antisense-1	1.68672	5.81992	3.5e-05
kms1	1.27929	6.92951	3.54e-05
mga2	2.67108	6.4243	3.56e-05
gto2	1.30748	6.07472	3.6e-05
npr3	1.27067	7.40862	3.6e-05
alg1	1.17226	6.4668	3.61e-05
not2	2.21829	6.84742	3.62e-05
sod2	1.0647	10.9743	3.63e-05
pof4	2.29418	5.19811	3.7e-05
puf4	2.0687	6.40446	3.75e-05
pfl4-antisense-1	-1.60744	4.51057	3.77e-05
dop1	1.1417	8.34254	3.78e-05
rpa43-antisense-1	-1.33797	5.63893	3.82e-05
crm1	2.51275	6.53006	3.82e-05
aah1	2.13431	7.63265	3.83e-05
csi1	1.55882	6.9723	3.87e-05
efg1-antisense-1	-1.50651	4.87359	3.89e-05
cid1	1.0391	7.20696	3.92e-05
sec24	2.35223	7.44695	3.92e-05
exo70	1.03055	7.46695	3.94e-05
cyr1	1.79221	6.84789	4.02e-05
smg1	-1.08641	8.63877	4.12e-05
mat3-Mc	1.3272	6.14549	4.25e-05
ctf8-antisense-1	-1.23192	5.88175	4.26e-05
SPBC1685.12c-antisense-1	1.70402	4.42244	4.31e-05
dbp3	2.52147	7.01397	4.32e-05
mat1-Mc	1.32356	6.14781	4.32e-05
ist1-antisense-1	-1.1808	7.09969	4.32e-05
alr1-antisense-1	-1.67199	4.77152	4.32e-05
ppk29	2.7866	6.54221	4.37e-05
pus1	-1.02043	8.40007	4.37e-05
puf2	3.10984	6.14387	4.38e-05
mcm4	2.52969	5.40101	4.39e-05
mel1	-1.82471	4.34709	4.41e-05
ade9	2.25886	6.40914	4.43e-05
nmd3	1.11393	8.363	4.44e-05
ggt1	2.37653	6.1339	4.56e-05
sup35	2.92743	6.98418	4.58e-05
SPAC23C11.06c-antisense-1	1.65918	4.56539	4.6e-05
pim1-antisense-1	2.14025	4.27014	4.6e-05
med15	2.12289	7.03008	4.64e-05
dis1	2.06338	6.1666	4.66e-05
iss10	2.95572	5.24878	4.66e-05
fex1	-1.05426	6.46359	4.7e-05
cmc2	-1.16587	6.53911	4.71e-05
sfk1	1.42087	6.83373	4.76e-05
aim21	4.30208	6.06491	4.79e-05
fah2	2.58945	4.81694	4.82e-05
SPAC4F10.05c-antisense-1	-1.31458	5.26776	4.97e-05
pat1	2.47838	4.39835	4.99e-05
hem3	1.54734	7.20214	4.99e-05
naa30	-1.13658	7.23696	5e-05
rsc7	1.3868	7.22742	5.06e-05
SPAC6F6.03c-antisense-1	1.4386	5.19546	5.11e-05
dss4	-1.12286	7.19972	5.15e-05
cdc13	2.75022	7.27865	5.17e-05
clr3	2.42801	6.40556	5.18e-05
phf1	3.83325	4.06636	5.26e-05
csr102	1.50108	7.98833	5.32e-05
ani1	1.79048	8.53714	5.33e-05
tcg1	1.02483	8.21793	5.39e-05
ayr2	1.80265	3.6306	5.43e-05
lsb6	1.32343	6.69356	5.51e-05
tho1	1.05409	7.62932	5.58e-05
cwf10	3.67442	5.39694	5.65e-05
hip3-antisense-1	-1.47106	5.65069	5.69e-05
slx4-antisense-1	-1.10178	6.49198	5.7e-05
dis3	2.03267	7.13772	5.81e-05
pho842	3.46375	7.73719	5.86e-05
lrs1	2.74021	6.71372	5.92e-05
fbh1	1.26294	6.96756	5.95e-05
clr2	1.55079	5.61681	6.03e-05
vps5	2.84766	5.67057	6.08e-05
fol1	1.37098	6.57791	6.09e-05
rec8	1.68599	3.97072	6.1e-05
dcp1	-1.0771	6.86881	6.1e-05
mok11	1.08357	7.29523	6.18e-05
pdc201	1.45674	4.59236	6.18e-05
bud6	1.75604	6.67741	6.21e-05
rhn1	1.08926	6.3033	6.29e-05
fbp1-antisense-1	-1.00293	6.50019	6.29e-05
fnx1	2.07092	6.07282	6.29e-05
meu13	1.64689	6.01926	6.3e-05
klp2	1.90274	6.53577	6.37e-05
rav1	1.15214	7.05493	6.37e-05
opt3	1.20015	5.59888	6.37e-05
snR51b	-1.59058	4.79999	6.37e-05
mde7	2.87542	2.29899	6.49e-05
gas4	1.33759	6.47323	6.5e-05
pet2	2.18318	6.68281	6.54e-05
gta2	1.04267	6.34845	6.55e-05
irs1	1.91168	7.47772	6.61e-05
mvd1	1.53755	7.32705	6.63e-05
prl14	1.4581	4.31962	6.63e-05
skb1	2.49591	6.3383	6.66e-05
sda1-antisense-1	2.30198	3.43773	6.74e-05
ppk19	1.84553	5.9352	6.88e-05
mod5	1.10662	7.26466	6.95e-05
ade1	2.73537	7.03559	7.03e-05
SPBC713.14-antisense-1	-1.10251	5.75644	7.08e-05
vps38	1.02191	7.5186	7.17e-05
ipk1	3.65677	5.25571	7.17e-05
rgf2	1.92467	7.29688	7.35e-05
SPAPB15E9.02c-antisense-1	-1.07799	6.38167	7.39e-05
bbc1	1.22649	6.05021	7.4e-05
gsf1	1.73159	5.17457	7.4e-05
mok14	1.58719	6.58019	7.4e-05
ria1	1.05573	7.31455	7.51e-05
dpe2	1.07951	5.89517	7.72e-05
mug123	1.22303	5.98829	7.92e-05
blt1	1.44662	6.72107	7.93e-05
eno102-antisense-1	2.0157	3.85512	7.93e-05
SPBC409.16c-antisense-1	-1.54334	7.36916	7.93e-05
sec1	1.832	6.07261	7.95e-05
adn3	1.68164	5.65554	8.28e-05
vrp1	1.26725	5.77715	8.3e-05
tea1	1.20426	7.15889	8.32e-05
uck2	1.33686	4.51095	8.37e-05
spo6	2.10393	4.26843	8.43e-05
amt3-antisense-1	2.40633	3.3392	8.58e-05
sro7	1.6028	6.31011	8.62e-05
mfc1	1.46369	4.97001	8.71e-05
ebs1	1.34548	7.85884	8.72e-05
ftm2	-1.32384	5.10844	8.81e-05
mmd1	2.06119	6.61553	8.86e-05
trs31	1.21411	5.42277	9.06e-05
pic1	2.13457	5.6284	9.31e-05
tor1	1.38792	7.38502	9.78e-05
mdl1-antisense-1	1.11401	5.65263	9.79e-05
urk1	1.20433	7.03308	9.81e-05
gmh1	-1.07073	5.52947	9.81e-05
fep1	2.1855	6.6167	9.81e-05
toe1	1.70951	4.99002	9.82e-05
tht2	-1.05629	5.79116	9.92e-05
cdk11	1.38445	6.33964	9.92e-05
mef2	1.28371	6.04866	9.92e-05
aco2	2.32754	6.90315	9.95e-05
prl35	-1.31024	4.51666	0.000102
cdc12	1.36027	7.14041	0.000103
SPCC5E4.10c-antisense-1	1.44983	4.1341	0.000105
ppk1	2.03295	5.13133	0.000108
prl34	-1.14363	5.77346	0.00011
rpa2	2.61963	7.34357	0.000111
top3-antisense-1	1.05888	6.43744	0.000113
deg1	1.14452	6.49669	0.000113
trp4	2.15272	6.01321	0.000116
mcp60-antisense-1	2.6293	4.98863	0.000116
sno16	-1.15861	5.30831	0.000116
alp14	1.00847	7.65837	0.00012
snR94	-1.36993	4.24493	0.000121
mik1	1.0213	5.90051	0.000124
mug182-antisense-1	-1.21882	6.21094	0.000125
akr7	1.01913	5.4021	0.000126
esc1	2.14251	6.52182	0.000126
irs4	1.80185	6.2134	0.000128
pmp1	1.03954	6.7306	0.000128
pog1	1.8076	6.13423	0.000128
fil1	3.27649	7.69258	0.000132
SPBC23G7.13c-antisense-1	1.85393	5.07428	0.000133
bsu1	1.41334	5.38429	0.000134
fio1	3.05528	4.70339	0.000134
efc25	2.05889	6.18547	0.000139
mcb1	1.22508	5.73456	0.00014
prp1	1.22018	6.1936	0.000142
SPCC1450.09c-antisense-1	1.22533	5.66899	0.000142
chc1	1.86454	7.91561	0.000144
SPBC1604.04-antisense-1	-1.10584	6.98372	0.000146
sfc3	1.06634	6.38019	0.000148
SPAC630.07c-antisense-1	-1.07973	5.46318	0.00015
rpl3201	-1.2662	11.4272	0.00015
swi3-antisense-1	-1.1173	4.92243	0.000152
rna1	1.70948	7.37268	0.000153
trm402	1.23332	7.29612	0.000154
rps2801	-1.62557	11.1401	0.000154
rex3-antisense-1	-1.28562	5.31755	0.000154
lam4	-1.02326	6.99403	0.000158
SPAC23H3.15c-antisense-1	1.21011	4.47957	0.000159
pmk1	1.01555	7.75232	0.000162
SPAC2H10.02c-antisense-1	-1.20453	4.50094	0.000164
rpl3703	-1.02323	11.3034	0.000165
cdc7-antisense-1	-1.07342	5.39602	0.000169
mde5	1.64891	3.58197	0.000171
prl36	-1.15672	4.61062	0.000171
mug147-antisense-1	-1.50486	5.02427	0.000173
scw1	1.97219	5.89349	0.000174
nmd5	1.21511	7.86333	0.000178
spo14-antisense-1	-1.01	5.7393	0.000179
tea2	1.08667	6.20236	0.000181
psl1	1.06682	4.79265	0.000181
ppk32	1.00226	6.85672	0.000184
snoU24b	3.65673	1.96223	0.000185
mek1	1.16439	4.44388	0.000194
snu5	-2.65769	1.74797	0.000196
ubp16-antisense-1	1.04093	4.86679	0.000201
trm1	1.21731	6.67871	0.000206
SPAP8A3.07c-antisense-1	1.87287	3.69204	0.000211
ade3-antisense-1	3.00273	1.3478	0.000213
mei4	1.98146	4.02014	0.000221
SPCC13B11.03c-antisense-1	-1.3339	4.29417	0.000221
atg4	1.19308	6.41694	0.000221
rec11-antisense-1	1.47614	3.78096	0.000226
rgf1	1.42865	6.36978	0.000226
rad21	1.05116	7.06844	0.00023
sts5	1.50589	7.187	0.000231
mug68	-1.13502	5.12369	0.000233
mrx11	2.33071	3.31681	0.000241
sal3	1.82399	7.36307	0.000247
taf10	1.0647	7.41789	0.00025
map4	1.59429	4.12311	0.000255
tcb2	1.14067	6.07607	0.000257
snR97	-1.06186	4.95502	0.000261
hry1	1.48833	3.08599	0.000267
pop100	1.09014	6.32638	0.000269
SPAC1687.19c-antisense-1	1.2267	4.77091	0.000269
for3	1.2913	6.1183	0.000293
tom6	-1.0708	7.61658	0.000297
wwm3	1.32818	4.53048	0.00031
snoR54	2.2675	2.29962	0.000359
glt1	1.58193	8.3952	0.000372
snoR68	-2.20592	1.87274	0.000417
cbf12	1.1892	5.77664	0.000451
sdu1	1.29574	3.92604	0.000464
nod1	1.14664	5.35489	0.00047
spp42	1.28549	7.73295	0.00047
snR93	-1.39327	3.22885	0.000471
SPAC869.09-antisense-1	-2.49322	2.48537	0.000474
asp1-antisense-1	2.0417	2.55126	0.000516
SPAC3H1.08c-antisense-1	-1.05004	4.15595	0.000516
ynd1-antisense-1	1.1268	3.40453	0.000554
str1	1.14314	6.62162	0.000556
rpl3602	-1.07699	10.7521	0.000565
rpl29	-1.47122	11.1222	0.000568
snoZ16	-1.27875	3.9581	0.000582
snoR38	1.47092	3.68107	0.000583
new22	-2.07665	1.90031	0.000632
mis18-antisense-1	-1.04335	5.98578	0.000633
prl40	-1.83756	2.38011	0.000637
frp2	2.01403	3.48483	0.00064
pyp1	1.37864	6.99072	0.000641
snx3-antisense-1	-1.11273	4.08153	0.000675
mug86	1.42615	5.15749	0.000685
rec15	-1.12896	3.59746	0.000689
rps2501	-1.30082	11.2349	0.000747
epl1-antisense-1	-1.11028	3.27478	0.000796
spn6	1.09532	4.3935	0.000808
pfl5	1.45861	3.44123	0.000825
mug153	1.15348	3.14803	0.000826
prl62	1.02869	4.06381	0.000884
rps21	-1.25866	12.1814	0.000924
mug42	1.53143	2.19639	0.001017
dmc1	1.65295	1.87259	0.001129
nuc1	1.00704	7.96275	0.001261
prl26	1.44003	4.81939	0.00142
rem1-antisense-2	1.2684	2.17702	0.001505
meu6	1.92533	1.98225	0.001538
mfm1	1.70285	4.54643	0.00156
SPAC521.04c-antisense-1	1.90786	0.799977	0.001587
prl33	-1.41883	2.18201	0.001635
cbp1-antisense-1	1.09537	2.63312	0.001637
SPAC23D3.17-antisense-1	-1.06265	5.59567	0.001705
snoR54b	-1.29655	2.18097	0.001767
mmf2	-1.14529	5.46056	0.001803
snR40	-1.25029	3.84822	0.001804
cbp1-antisense-2	1.10166	2.49879	0.001861
nrd1	1.41798	5.98644	0.002033
fah1	1.67573	2.65308	0.002065
SPBPB10D8.02c-antisense-1	-1.28877	2.07742	0.002189
mfm3	1.14153	4.32648	0.002692
rsv1	2.28056	0.544309	0.003442
snR42	-1.13932	3.03295	0.003744
rad55-antisense-1	1.09473	2.75063	0.004164
psy2-antisense-1	1.81027	1.68551	0.004539
mug93	1.02656	2.1214	0.007166
mfr1	1.16475	1.42533	0.008173
stt3-antisense-1	1.04998	1.47111	0.017492
snR92	-1.77153	1.77701	0.019159
new14	-2.13763	-1.67927	0.020822

## Sheet: lsd2-∆C_37
S1_Table: RNA-seq data for set1∆, lsd1-∆HMG and lsd2-∆C under 37°C
gene_name	logFC	AveExpr	adj.P.Val
tef102	5.75567	7.25268	3.4e-07
tdh1	5.44824	9.41454	3.4e-07
eno101	4.88382	9.44698	5.48e-07
rpl1802	3.93572	8.19216	1.11e-06
gpd3	4.13948	8.61461	1.11e-06
fba1	4.14827	9.04248	1.19e-06
snz1	3.82092	8.27712	1.26e-06
rps001	4.33954	6.74105	1.26e-06
adh1	3.69143	9.49399	1.26e-06
fyu1	3.45787	8.80823	1.38e-06
rpl13	4.0399	8.66519	1.41e-06
cpc2	3.47154	9.0664	1.41e-06
rps1002	3.96754	6.9348	1.48e-06
pho1	3.59151	8.54634	1.48e-06
rpl6	3.54866	8.29624	1.48e-06
gpd1	3.84378	9.02172	1.48e-06
oga1	3.98368	6.9214	1.53e-06
aru1	3.74806	7.87826	1.64e-06
hxk2	3.42032	6.57728	1.73e-06
arc1	3.69855	5.85835	1.73e-06
gnd1	2.70906	8.94139	1.99e-06
tps0	2.48525	7.76576	1.99e-06
met26	3.23338	7.28027	2.12e-06
rpl8	2.78045	9.43334	2.12e-06
atp1	2.82157	7.34699	2.14e-06
ssa2	2.62424	8.59028	2.14e-06
hem1	3.92115	4.61035	2.2e-06
tif213	3.54543	6.19444	2.2e-06
pep3	2.37822	9.10618	2.2e-06
ssc1	2.63543	10.092	2.36e-06
gas2	2.66532	9.28739	2.37e-06
fma2	3.82209	5.58939	2.42e-06
sec13	2.90793	7.02495	2.42e-06
tal1	3.44679	6.74492	2.42e-06
rpl301	3.08466	8.06499	2.44e-06
rpl15	3.3733	7.42675	3.06e-06
gga21	3.75079	4.95104	3.39e-06
zwf1	2.70447	6.25729	3.39e-06
cyt1	2.72056	6.24244	3.39e-06
sds23	3.00984	6.33649	3.39e-06
rpl401	3.09517	7.56894	3.81e-06
sum2	2.7018	6.5315	4.01e-06
idp1	2.85	6.45309	4.07e-06
erg1	2.97171	4.96685	4.66e-06
rps602	2.29019	8.52333	5.23e-06
lat1	2.83537	5.98057	5.23e-06
asn1	2.67124	7.9778	5.29e-06
rpb1	3.24205	5.0063	5.54e-06
qcr2	3.05723	6.53826	5.54e-06
cyc1	2.368	7.91111	5.83e-06
yhm2	2.86325	7.22976	6.2e-06
ppk16	2.86979	4.9795	6.87e-06
itr2	2.30101	8.13129	7.6e-06
lys12	3.10552	6.84824	8.27e-06
rps1901	2.17528	9.47874	8.27e-06
hcs1	2.3694	6.48288	8.32e-06
rps802	2.04438	9.3679	8.32e-06
gar2	2.24525	9.30552	8.4e-06
cdc48	2.39196	6.0335	8.4e-06
rpl1602	2.31358	9.89814	8.4e-06
lys2	2.45888	6.4937	8.4e-06
leu2	2.49554	6.98773	8.4e-06
eap1	2.21883	6.45975	8.94e-06
pho841	2.17507	8.48632	8.95e-06
taf1	2.1302	6.66874	9.18e-06
mug33	3.12675	4.03049	9.19e-06
wis4	2.98669	5.38295	9.53e-06
lys3	2.37053	8.00269	9.55e-06
enp2	2.41312	6.29113	9.63e-06
imp2	2.54826	5.00462	9.73e-06
yta12	2.65279	6.13064	1.09e-05
wdr74	2.11717	6.68515	1.09e-05
ght3	-3.12565	5.83685	1.1e-05
lsb4	2.31787	6.64536	1.1e-05
pho84	1.89862	10.6227	1.21e-05
rpl1102	1.90569	10.0474	1.23e-05
rsc1	2.81715	4.69999	1.28e-05
rad24	2.03576	9.17498	1.33e-05
mas5	2.13945	8.67181	1.44e-05
but2	1.9619	6.11544	1.59e-05
ser1	2.49329	7.5299	1.61e-05
tcd1	2.15934	6.36461	1.63e-05
sap49	2.08824	5.71465	1.63e-05
wwm1	2.28241	5.2068	1.63e-05
aro2	2.11928	7.90895	1.64e-05
rga6	2.56412	4.77605	1.66e-05
toa1	2.08946	6.42647	1.69e-05
rna15	2.30603	5.27721	1.72e-05
cdh1	2.12097	6.07006	1.72e-05
cti6	2.8359	4.34482	1.76e-05
cys11	2.02879	6.37893	1.76e-05
prp45	2.32549	5.27071	1.82e-05
ngl1	2.48228	4.13304	1.95e-05
not1	2.18774	5.32292	2.05e-05
rtc3	1.53762	7.68831	2.09e-05
syj1	3.02511	4.03916	2.09e-05
pgm1	1.85561	8.34833	2.09e-05
zip2	1.75206	6.72262	2.09e-05
pex32	2.40423	4.83702	2.09e-05
ase1	2.37913	5.16235	2.21e-05
aim21	2.23328	5.07794	2.27e-05
rpc53	2.34853	5.71087	2.37e-05
aro1	1.89623	6.94153	2.42e-05
rga4	1.90354	5.68208	2.42e-05
pch1	2.13286	5.79546	2.42e-05
rps2302	1.81509	8.50072	2.42e-05
dus3	2.22773	5.83573	2.45e-05
pas1	2.28394	7.62509	2.45e-05
snt1	2.4481	4.5459	2.45e-05
mae1	1.63948	8.94408	2.45e-05
rgp1	2.14191	5.39963	2.45e-05
nem1	2.43844	5.51162	2.45e-05
trr1	2.14183	7.26368	2.45e-05
pek1	1.98231	6.53128	2.45e-05
ndi1	1.96545	5.33051	2.45e-05
bio2	2.03308	7.30698	2.45e-05
ppk38	2.82916	4.33134	2.45e-05
pus7	1.93223	6.53411	2.47e-05
cox5	1.76373	7.1962	2.47e-05
smi1	2.56547	5.44528	2.55e-05
pub1	1.87318	6.0543	2.55e-05
scn3	1.69651	6.85654	2.57e-05
nda2	1.94462	7.45175	2.57e-05
bis1	2.82676	4.12821	2.57e-05
mph1	2.31481	4.56942	2.71e-05
vma1	1.70533	8.15271	2.71e-05
put2	1.98021	8.13599	2.81e-05
shk1	2.31275	4.19864	2.98e-05
pfl9	3.07477	8.78988	3.07e-05
SPAC27F1.10-antisense-1	1.84037	7.22629	3.08e-05
aif1	2.59079	3.3313	3.11e-05
cit1	1.49899	7.87642	3.48e-05
ltc1	1.87601	6.48206	3.56e-05
gua1	1.6509	8.64082	3.67e-05
rsc4	2.64625	3.98744	3.84e-05
hrb1	1.78393	5.37958	3.88e-05
tef103-antisense-1	5.02818	2.91777	3.88e-05
nde1	1.76366	6.25058	3.91e-05
thf1	1.92374	4.94357	3.91e-05
dfr1	2.02457	7.25692	3.91e-05
tps1	1.58719	9.03377	3.99e-05
etr1	1.25209	8.37343	4.01e-05
spt16	1.78528	6.66157	4.02e-05
rgs1	1.66356	6.36362	4.16e-05
grs1	1.80058	6.86813	4.16e-05
sec16	2.05743	4.42788	4.21e-05
exo2	1.91282	5.34177	4.21e-05
aha1	1.43282	9.07361	4.34e-05
ilv1	2.04038	6.4285	4.34e-05
atl1	-1.47654	6.71738	4.41e-05
vip1	1.35878	9.60314	4.49e-05
eft202	1.42998	7.94321	4.51e-05
deb1	1.97722	5.3693	4.51e-05
hac1	2.1593	4.84788	4.51e-05
ucp3	1.79733	5.97998	4.53e-05
qrs1	2.09565	6.6024	4.53e-05
sap61	1.7545	5.85933	4.53e-05
tbf1	1.95669	5.52216	4.54e-05
cue1	1.3852	7.52171	4.54e-05
prr1	1.55883	7.2606	4.66e-05
utp21	1.87071	5.97476	4.7e-05
obr1-antisense-1	1.44629	8.00556	4.72e-05
isp3	1.63516	6.49077	4.72e-05
sec231	1.65867	5.81635	4.74e-05
rcr1	2.01733	6.05545	4.88e-05
dbp3	1.94995	6.77719	4.92e-05
cdc28	2.14	5.49674	4.92e-05
tea4	2.63172	3.37047	4.96e-05
sec21	1.77066	7.72036	4.99e-05
rps5	1.30249	10.473	5e-05
rpl1001	1.41286	10.6844	5.03e-05
hal3	2.08677	5.33438	5.05e-05
ptr3	1.76058	6.30869	5.05e-05
ubp9	1.61105	6.48592	5.05e-05
ulp1	2.27771	4.63704	5.17e-05
gga22	1.70988	7.68483	5.24e-05
ntp1	1.38581	7.40243	5.24e-05
cdc23	2.13346	4.88819	5.33e-05
cps1	1.56103	7.12106	5.51e-05
ppa1	1.80001	4.84195	5.79e-05
cwf10	2.5756	4.89324	5.79e-05
spt5	2.39713	5.10801	5.97e-05
rpb2	1.65513	7.46403	6.06e-05
mmd1	1.89062	6.57829	6.09e-05
rpl1002	1.44621	8.80593	6.09e-05
ape2	1.55709	7.17433	6.09e-05
not2	1.69203	6.6339	6.09e-05
atg20	1.59062	5.19491	6.12e-05
elp2	1.61903	7.92717	6.12e-05
phf2	1.71676	5.75248	6.14e-05
mnr2	1.55955	6.18657	6.26e-05
cct1	1.56808	8.03825	6.26e-05
kin1	1.80489	5.16672	6.26e-05
SPAC1093.07-antisense-1	-1.42382	6.5569	6.26e-05
snoU24b	3.47699	1.92048	6.26e-05
tif301	1.48385	8.85591	6.31e-05
rpl2502	1.23071	9.33024	6.35e-05
mrpl10	1.7901	5.08448	6.38e-05
phf1	2.29801	3.34786	6.4e-05
acl2	1.56543	7.61482	6.42e-05
elg1	2.29625	4.29054	6.42e-05
fin1	1.59302	5.93439	6.48e-05
pof11	1.5117	5.93621	6.48e-05
lsk1	1.49167	5.88423	6.7e-05
prs1	1.51105	7.82326	6.7e-05
tlh2	3.31895	2.33345	6.7e-05
cox1101-antisense-1	2.03907	3.75739	6.7e-05
zym1	1.48692	9.0535	7.17e-05
mug2-antisense-1	-1.29156	8.93753	7.23e-05
abp2	1.68733	5.73336	7.42e-05
par1	1.38939	7.11388	7.42e-05
scs7	1.43592	7.85645	7.47e-05
SPBC215.07c-antisense-1	-1.3414	8.28502	7.47e-05
ade1	1.77547	6.60579	7.47e-05
win1	1.65529	6.13687	7.48e-05
ppk29	1.73388	6.06403	7.51e-05
uvi15	-1.15633	9.48934	7.53e-05
fio1	2.29493	4.37221	7.6e-05
gls1	1.6766	7.03028	8.13e-05
iss1	1.63997	6.58614	8.19e-05
pli1	1.57293	4.90993	8.35e-05
fhn1	1.50683	8.27228	8.49e-05
fap1	1.57923	5.91706	8.49e-05
tif52	1.436	9.01023	8.72e-05
mtr10	2.22025	3.6865	8.87e-05
sup35	1.36997	6.25423	8.98e-05
ala1	1.51157	7.9507	9.13e-05
pabp	1.3504	7.17728	9.22e-05
wwm2	1.18884	7.46026	9.3e-05
hsf1	1.52145	7.45648	9.66e-05
ufd1	1.41046	6.6026	9.71e-05
tef3	-1.18205	7.49888	9.76e-05
syf2-antisense-1	-1.18363	7.303	9.82e-05
vgl1	1.59566	7.40015	9.9e-05
skb1	1.57144	5.92437	9.94e-05
sib2	1.84296	4.53344	0.0001
end4	1.64292	6.49834	0.000103
prl61	-1.93154	4.1776	0.000103
pgr1	1.34986	8.83782	0.000103
lon1	1.42376	8.10212	0.000103
clc1	1.55831	7.28346	0.000103
adk1	1.27125	8.20344	0.000103
not3	1.5516	6.34062	0.000104
cym1	1.36818	8.00469	0.000106
jmj4	1.71509	4.64781	0.000108
crn1	2.01641	3.49605	0.000108
cox1102	1.53062	6.12468	0.000109
nep1	1.52878	6.26845	0.000111
srp1	1.37156	7.90925	0.000111
rpl2802	1.31451	10.7432	0.000112
SPCC13B11.03c-antisense-1	-1.68624	4.16718	0.000112
res2	1.78287	5.21581	0.000112
cdc6	1.38048	6.79131	0.000115
ppi1	-1.17599	11.0205	0.000115
sxa1	1.3437	8.54598	0.000116
ani1	1.41027	8.39509	0.000116
rps403	1.25875	10.4104	0.000117
map1	1.58946	4.78552	0.000117
osm1	1.53699	6.58614	0.000117
sec2	1.6266	5.22271	0.000117
ayr2	2.74183	4.14794	0.000118
ppk22	2.17089	4.76303	0.000121
SPAC2G11.10c-antisense-1	-1.50791	5.71412	0.000121
rps1402	1.23305	9.92943	0.000126
mpg1	1.21686	9.15377	0.000126
dfp1	1.43416	6.11078	0.000126
ilv6	1.13959	8.41063	0.000129
pmd1	1.2361	6.88638	0.00013
tap42	1.84164	5.09618	0.000133
usp107	1.44805	6.62758	0.000134
omt3	-2.61499	8.60859	0.000135
lcb2	1.40546	6.23909	0.000136
plt1	1.27112	7.37954	0.000139
moe1	1.51707	7.92747	0.00014
arp6	1.35412	5.66701	0.000141
ght2	1.41492	6.66127	0.000143
pwp1	1.45061	7.49255	0.000147
rcf2	1.23488	7.49449	0.00015
efg1-antisense-1	-1.55021	4.90001	0.00015
rnf10	1.15857	7.59213	0.000155
ksp1	1.29526	7.11748	0.000156
rae1	1.00026	8.24173	0.00016
rps20	1.1808	10.3158	0.00016
arp3	1.29451	7.81449	0.000161
iss10	1.94409	4.79105	0.000161
SPCC330.04c-antisense-1	-1.43586	4.82909	0.000161
atg12-antisense-1	-1.36915	5.10687	0.000161
cct6	1.03295	9.54393	0.000164
ned1	1.49247	6.96375	0.000165
sea3	1.39825	6.37869	0.000167
SPAC9.08c-antisense-1	1.85735	3.93273	0.000168
tos4	1.34413	5.63134	0.000169
smc6	1.33252	6.61511	0.00017
bun107	1.47359	4.58733	0.000173
prp11	1.60898	5.90316	0.000173
pfd1-antisense-1	-1.10863	7.36801	0.000173
nup124	2.10947	2.55205	0.000174
pca1	1.13504	6.6124	0.000175
rhp23	1.50389	7.33396	0.000176
did2	1.02349	7.4884	0.000176
rpl2302	1.03552	9.87303	0.000177
mug56	1.44362	4.98318	0.000178
msi2	1.20652	7.11926	0.000181
teb1	1.45207	5.45748	0.000182
fhl1	1.71012	3.45315	0.000184
por1	1.07901	10.1536	0.000184
sac11	1.25387	8.21126	0.000186
pom2	1.29819	5.5168	0.000188
rpl501	1.21737	10.8951	0.000188
sle1	1.96069	3.77975	0.000188
rvb1	1.2292	8.12025	0.000188
sid4	1.35688	6.00774	0.000188
fma1	1.37751	5.85744	0.000188
ugp1	1.47996	6.12704	0.000188
mde1-antisense-1	-1.17309	6.58188	0.000191
rps401	1.09494	10.4151	0.000191
puf1	1.6458	5.62058	0.000192
apm1	1.33666	7.11549	0.000192
hmo1	1.23148	7.6617	0.000195
apn1	1.33793	4.57684	0.000195
mdn1	1.26836	8.26687	0.000201
idh1	1.10786	7.82481	0.000207
mpc2	1.9511	5.41959	0.000207
ggt1	1.40899	5.69755	0.000208
met11	1.33566	6.5274	0.000213
sec73	1.55585	3.87535	0.000217
hem13	1.247	8.89218	0.000217
iqw1	1.33464	6.96981	0.000221
osh3	1.25217	6.28942	0.000222
alr2	-1.57872	4.64421	0.000226
rec11-antisense-1	1.6817	3.93394	0.000228
ssp1	1.20027	6.47559	0.000229
arg4-antisense-1	-1.46203	4.08283	0.000229
rmn1	1.23562	6.93932	0.00023
arg5	1.32891	8.07619	0.000233
trp4	1.53219	5.75031	0.000234
psd3	1.23257	5.81489	0.000235
cdc13	1.20934	6.55765	0.000235
SPAC6F6.03c-antisense-1	1.34546	5.19835	0.000236
rpt5	1.39646	7.32453	0.000237
sec15	1.13164	7.27147	0.000237
dsd1	1.37637	8.23404	0.000246
bms1	1.35116	7.4892	0.000254
cta4	1.25866	7.8299	0.000259
sfh1	1.22693	6.03031	0.000259
hip3-antisense-1	-1.15958	5.85471	0.000259
bst1	1.4488	6.489	0.000264
lem2	1.84082	3.9586	0.000266
fah2	1.50196	4.32311	0.000273
cdr2	1.44727	5.03327	0.000275
prp28	1.27663	6.92921	0.000276
sul2	-1.26424	7.88939	0.000281
anp1	1.13323	8.06614	0.000281
crm1	1.26412	5.95399	0.000282
yak3	1.33308	7.01767	0.000284
gde1	1.26706	5.74766	0.000287
osh2	1.3944	5.88338	0.000289
kap113	1.42398	5.32205	0.000292
rgf3-antisense-1	1.29186	5.52997	0.000292
its3	1.13911	5.72263	0.000297
prl42	-1.4009	5.08672	0.000297
dak1	1.10637	6.13236	0.000299
SPAC6F6.19-antisense-1	-1.11714	5.687	0.000302
abo1	1.10566	6.00956	0.000302
pst1	1.29822	4.77094	0.000306
ste11	1.44235	5.9858	0.000308
nam5	2.76682	1.42989	0.000308
ipk1	1.73041	4.33975	0.000311
lcf1	1.15348	9.28684	0.000312
vta1-antisense-1	-1.44781	5.95395	0.000312
pla1	1.0585	7.77614	0.000314
lrs1	1.11971	5.95171	0.000316
mam301	1.17041	9.17138	0.000316
ayr1	1.22034	5.30612	0.00032
spt7	1.1802	6.89497	0.000322
ucp7	1.56006	4.80921	0.000324
cig1	1.49829	5.193	0.000326
mug65	1.03479	6.6015	0.000329
sct1	1.22089	5.54468	0.00033
ath1	1.23485	5.8946	0.000341
cdc1	1.37467	5.32393	0.000345
mug161	1.09144	6.17194	0.000346
spg4	1.13741	5.14197	0.000346
sut1	1.00178	6.88483	0.000349
lid2	1.33543	4.86882	0.000349
cop1	1.00643	7.82186	0.000353
est1	-1.11086	7.50267	0.000356
mcp60-antisense-1	1.96302	4.70362	0.000356
sre1	1.19516	5.6267	0.000359
mug68	-1.1819	5.14795	0.000362
nup37	1.08557	6.88639	0.000369
rad26	1.04925	6.86463	0.000382
SPBC1685.12c-antisense-1	1.30678	4.27208	0.000392
mob2	1.17134	5.86152	0.000406
csi1	1.13299	6.80782	0.000409
cdt1	-1.16025	6.48381	0.000411
ssn6	1.35966	4.99346	0.000417
hrp3	1.21757	6.54646	0.000418
snoR39a	1.14998	4.65417	0.000422
zas1-antisense-1	-1.02146	5.89318	0.000424
ogm4	1.07764	7.56083	0.000424
sst4	1.33063	6.35812	0.000425
dsc5	1.00118	7.43075	0.000433
meu31-antisense-1	-1.01596	6.40999	0.00044
SPCC777.03c-antisense-1	-1.36311	5.74999	0.000443
pdb1	1.12652	8.52572	0.000454
aco2	1.11216	6.34357	0.000455
pdc1	1.13141	7.30922	0.000465
klp2	1.22693	6.24686	0.000465
hua1	1.51616	4.43555	0.000471
aly2	1.26015	5.26889	0.000478
SPAP8A3.07c-antisense-1	1.57799	3.59391	0.000481
ubp2	1.06925	7.30552	0.000488
clr3	1.42836	5.95244	0.000488
puf2	1.11759	5.19644	0.000488
msy1	1.19571	4.64597	0.000488
mcm5	1.0012	6.43106	0.000494
gpt1	1.11741	7.10553	0.000509
sec24	1.0635	6.85073	0.000522
cct4	1.06622	8.56899	0.000526
shd1	1.06375	5.33243	0.00053
dis3	1.13815	6.73955	0.000533
SPAC4F10.05c-antisense-1	-1.12214	5.41151	0.000533
sec62	1.12159	7.17189	0.000535
naa15	1.072	7.36388	0.000535
dal51	1.08963	5.11935	0.000544
pst2	1.03549	7.04256	0.00055
crb2	1.18882	5.617	0.00055
fep1	1.41965	6.28072	0.000555
pom152	1.11476	6.58732	0.000562
bdf1	1.31833	5.31148	0.000562
inv1	-1.1399	4.38056	0.000568
ade9	1.08559	5.87133	0.000576
any2	1.17699	6.61984	0.000581
apc15	1.5189	4.02429	0.000586
amt3-antisense-1	1.66849	3.01965	0.000589
vid21	1.04658	5.26807	0.00059
pxl1	1.11693	5.08042	0.000616
mde5	1.35568	3.48399	0.000617
cwf22	1.09747	6.60228	0.000629
ght6	-2.14098	1.9532	0.00064
spn6	1.19929	4.49476	0.000675
rpa2	1.11249	6.63915	0.000685
vps5	1.036	4.81219	0.000697
SPCC5E4.10c-antisense-1	1.1521	4.03377	0.000699
hob2	1.24323	5.98031	0.000702
pfl4-antisense-1	-1.02862	4.84909	0.000703
gsk31	1.02792	5.82821	0.000731
nup155	1.09025	6.82564	0.00074
ade6	1.14055	7.47128	0.000742
ade3-antisense-1	2.55331	1.17275	0.000742
cdc17	1.0349	6.98755	0.000749
rsc9	1.15025	6.53175	0.000771
mtl2	1.10458	6.40044	0.000826
mug147-antisense-1	-1.24552	5.20273	0.000844
mug166	1.37422	4.70971	0.000916
SPAC869.09-antisense-1	-1.71292	2.92362	0.000946
gas4	1.06285	6.38368	0.000949
snoR54	1.89358	2.16228	0.000972
SPAC1039.07c-antisense-1	1.03541	4.45473	0.000973
plr1	1.07143	11.9122	0.000981
ftm6	-1.45741	4.48565	0.001
snoZ8	1.18398	3.52646	0.001018
SPBC24C6.09c-antisense-1	1.06481	5.55791	0.001039
scd1	1.0029	6.76821	0.001048
fnx1	1.16728	5.66791	0.001049
cul1	1.01885	6.64239	0.001049
orc4	1.03268	6.42731	0.001051
SPCC663.08c-antisense-1	-1.03693	6.70035	0.001063
mcm4	1.09876	4.73433	0.0011
snR94	-1.03204	4.46276	0.0011
tit1	1.00446	6.16743	0.001149
prp16	1.01178	4.17394	0.00121
zds1	1.09813	4.94962	0.001267
SPCC965.04c-antisense-1	1.12403	4.08564	0.00127
rec15	-1.41525	3.50108	0.001333
mug122	1.04567	6.43057	0.001402
mug15	-1.78495	4.63797	0.001407
mvd1	1.02745	7.12038	0.001413
fil1	1.52002	6.86439	0.001469
pim1-antisense-1	1.0841	3.79143	0.001495
mfg1-antisense-1	1.24713	3.83576	0.001495
ynd1-antisense-1	1.09217	3.43616	0.00165
mok14	1.03225	6.35143	0.00169
hmg1	1.02073	6.3833	0.001709
mug14	-1.835	9.17691	0.001725
pho842	1.36505	6.7359	0.00174
mag1-antisense-1	-1.00269	6.10989	0.00175
kap109	1.04089	7.66039	0.001815
nmt1	1.37428	2.90951	0.001845
SPAC16C9.01c-antisense-1	-1.0025	3.82859	0.001852
mei4	1.08771	3.62234	0.002102
clr5	1.20316	4.20652	0.002283
pdc102	-1.52161	2.00447	0.002449
say1	-1.03946	7.17798	0.002556
nto1-antisense-1	1.09048	6.9364	0.002562
prl33	-1.35413	2.26322	0.002748
spo14-antisense-1	-1.08236	5.75063	0.00309
nam6	2.8811	-0.94341	0.004064
new22	-1.24717	2.36427	0.004643
whi5	1.22162	2.66247	0.005818
snoR68	-1.04487	2.50134	0.006431
prl40	-1.06058	2.81699	0.008669
dmc1	1.16667	1.67912	0.012154
snoR69	1.27212	2.53499	0.015876
meu6	1.08691	1.61189	0.019669
cox1-I2b	2.84851	-2.72956	0.025835
pma2	1.04091	1.54868	0.026106

## Sheet: set1∆_37
S1_Table: RNA-seq data for set1∆, lsd1-∆HMG and lsd2-∆C under 37°C
gene_name	logFC	AveExpr	adj.P.Val
fba1	4.79353	9.36765	1.83e-07
tdh1	5.73575	9.55974	1.83e-07
pho1	4.06276	8.78661	1.83e-07
ssa2	4.76196	9.66143	1.83e-07
pfl9	-4.65611	4.9284	2.19e-07
tef102	6.42127	7.58911	2.19e-07
pho842	3.36829	7.74304	2.19e-07
hem1	5.61324	5.46495	2.19e-07
zwf1	4.21542	7.01858	2.19e-07
rpl13	4.14421	8.72014	2.19e-07
cpc2	3.84849	9.25714	2.19e-07
met26	4.67278	8.00273	2.19e-07
rpl1802	4.28791	8.37143	2.19e-07
ftm5	-3.11636	6.91528	2.19e-07
eno101	4.59825	9.30533	2.19e-07
tal1	4.16424	7.10867	2.19e-07
adh1	4.02464	9.6633	2.19e-07
rpl6	3.94575	8.49881	2.19e-07
fma2	3.61219	5.49255	2.2e-07
fil1	2.49035	7.3548	2.45e-07
rpl301	3.99454	8.52273	2.72e-07
hxk2	4.55814	7.15048	2.72e-07
ftm1	-3.25629	5.90811	2.72e-07
gpd3	4.6979	8.89399	2.72e-07
but2	4.20412	7.24171	2.72e-07
gnd1	3.39112	9.28557	2.72e-07
rps001	4.79084	6.97158	2.72e-07
rps1002	3.96794	6.94168	2.72e-07
eap1	2.64824	6.68262	2.72e-07
omt3	2.64616	11.2498	2.72e-07
clr5	4.37916	5.80631	3.15e-07
spg4	2.73462	5.94786	3.15e-07
oga1	4.62461	7.24582	3.2e-07
sks2	3.28193	9.34522	3.2e-07
nde1	3.49572	7.12338	3.25e-07
sul2	2.44056	9.75135	3.39e-07
cdc48	4.75281	7.21775	3.4e-07
etr1	1.71916	8.61374	3.69e-07
snz1	3.45718	8.10003	3.96e-07
gpd1	3.38538	8.7957	3.96e-07
puf1	3.25096	6.43248	4.23e-07
rpl8	3.03177	9.56243	4.36e-07
rps602	3.06563	8.91424	4.4e-07
ipk1	3.39455	5.18012	4.43e-07
mas5	2.43269	8.82368	4.45e-07
rpb1	5.26241	6.02549	4.45e-07
rpl15	3.735	7.6119	4.45e-07
leu2	3.44069	7.46531	4.54e-07
thf1	4.37752	6.18003	4.82e-07
gga21	3.6939	4.93163	4.87e-07
tps0	2.43456	7.74658	4.87e-07
mug33	4.99487	4.97635	4.87e-07
mug14	2.07946	11.1449	4.9e-07
smi1	3.46128	5.90361	5.1e-07
cwf4-antisense-1	2.43127	5.87589	5.19e-07
idp1	3.00894	6.54143	5.26e-07
tef3	2.86913	9.52733	5.49e-07
kin1	2.81992	5.68365	5.88e-07
sds23	3.25128	6.46643	5.88e-07
erg1	4.56651	5.77569	5.88e-07
sro1	1.6149	10.4085	6.22e-07
efm2	-1.65416	8.02232	7.32e-07
ftm2	-3.18042	4.23728	7.4e-07
wis4	3.6958	5.74911	7.4e-07
spt5	3.57586	5.70916	7.7e-07
lat1	3.83546	6.48912	7.7e-07
sec16	3.34514	5.0817	7.96e-07
aru1	3.23366	7.62654	8.11e-07
not1	2.95546	5.71748	8.81e-07
rpl401	3.32438	7.6886	8.81e-07
def1	3.2704	6.16163	8.81e-07
SPBC215.07c-antisense-1	-1.55569	8.18476	9.07e-07
exo2	3.29184	6.04297	9.22e-07
ppk16	3.10185	5.1051	9.25e-07
pof15	-2.15251	7.47294	9.25e-07
arc1	4.43704	6.2365	9.25e-07
pex32	2.7566	5.02103	9.25e-07
eft202	3.03912	8.75013	9.25e-07
erj5	-1.40331	8.37993	9.37e-07
put2	2.77679	8.53758	9.37e-07
uds1	-1.47574	8.40893	9.37e-07
rga4	2.68945	6.08558	9.37e-07
hac1	2.70234	5.12685	9.37e-07
qcr2	2.67583	6.35688	9.37e-07
SPAC1093.07-antisense-1	-2.07214	6.23914	9.37e-07
pil1	2.2461	8.93266	1.04e-06
mtr10	3.88813	4.52983	1.06e-06
sec231	2.79339	6.39436	1.09e-06
aim21	3.81948	5.88335	1.1e-06
meu25	2.24877	6.76548	1.12e-06
cyt1	3.72536	6.75317	1.12e-06
trm11	-1.53695	7.90466	1.14e-06
ilv1	2.63966	6.73721	1.19e-06
tea4	3.93443	4.03011	1.23e-06
syj1	4.38215	4.73011	1.25e-06
aco2	3.07994	7.33461	1.25e-06
atp1	3.38351	7.63214	1.25e-06
itr2	2.05221	8.01293	1.25e-06
hcs1	3.38833	7.00047	1.25e-06
asn1	2.65363	7.97432	1.25e-06
ptr3	3.10339	6.98841	1.25e-06
sum2	2.63818	6.50969	1.25e-06
bdf1	2.71093	6.0188	1.25e-06
pfd1-antisense-1	-1.72574	7.06528	1.25e-06
mug27-antisense-1	1.58995	7.70624	1.25e-06
osr2	1.45086	7.76909	1.25e-06
rpa12	-1.23599	9.05944	1.26e-06
pabp	2.60638	7.80967	1.26e-06
nup124	5.4573	4.2391	1.28e-06
rsc1	3.4143	5.00971	1.28e-06
lem2	3.20317	4.64795	1.29e-06
mph1	2.53949	4.68859	1.3e-06
sle1	3.62257	4.62	1.31e-06
crn1	3.53358	4.26311	1.33e-06
lys2	2.70884	6.62852	1.33e-06
gar2	1.89141	9.13332	1.34e-06
pas1	1.7959	7.38816	1.34e-06
lrs1	2.67185	6.73794	1.35e-06
rps802	2.13881	9.41921	1.36e-06
ftm6	-3.4308	3.50268	1.38e-06
srp40	-1.28567	9.74639	1.4e-06
spo14-antisense-1	1.93684	7.26595	1.4e-06
prp2	1.30478	8.62704	1.45e-06
mug56	2.57847	5.56034	1.57e-06
puf2	2.69222	5.99539	1.57e-06
ssc1	2.13246	9.84436	1.62e-06
tif213	3.12263	5.99505	1.62e-06
set5	-1.50947	7.4681	1.68e-06
trr1	2.58305	7.49033	1.7e-06
gas2	1.80599	8.86271	1.78e-06
sup35	3.10938	7.13207	1.78e-06
map1	2.19071	5.09391	1.78e-06
isp6	2.13996	6.13925	1.78e-06
rna15	2.35777	5.31146	1.78e-06
ppk29	2.35548	6.38515	1.8e-06
pho84	1.50325	10.4304	1.85e-06
aly2	2.55174	5.92553	1.91e-06
cdc13	2.42271	7.17251	1.94e-06
SPCC965.04c-antisense-1	2.55	4.80625	1.96e-06
rad24	1.96896	9.14614	1.98e-06
elg1	2.87946	4.58958	1.98e-06
SPBC3E7.04c-antisense-1	1.61955	7.68764	1.98e-06
cdt1	-1.77619	6.18251	2e-06
gua1	2.18648	8.91284	2.03e-06
bun107	2.8595	5.29141	2.03e-06
sap49	2.27679	5.81892	2.03e-06
pmd1	1.86302	7.20709	2.03e-06
vip1	1.48962	9.67374	2.04e-06
dus3	2.54601	6.00609	2.04e-06
fhl1	3.60897	4.41245	2.09e-06
rgs1	1.7295	6.4037	2.09e-06
rps1901	2.09694	9.44355	2.09e-06
aif1	3.66678	3.87814	2.1e-06
imp2	3.03701	5.26057	2.1e-06
rng9	-1.85984	6.29966	2.12e-06
shd1	2.38978	6.00662	2.16e-06
cyc1	2.63011	8.04722	2.16e-06
shk1	2.88573	4.49349	2.17e-06
ath1	2.74526	6.66101	2.21e-06
ser2	-1.45823	7.44213	2.25e-06
lsb4	2.4674	6.73	2.27e-06
deb1	2.69846	5.74191	2.28e-06
mtd1	-1.36434	8.28083	2.28e-06
ulp1	2.64534	4.82926	2.28e-06
cys11	2.67847	6.71416	2.28e-06
fhn1	1.68653	8.36762	2.31e-06
sre1	2.33354	6.20712	2.31e-06
cwf10	3.04482	5.13696	2.35e-06
utp4-antisense-1	2.09853	5.41656	2.35e-06
sec73	2.52363	4.36663	2.36e-06
pub1	2.90401	6.58103	2.44e-06
nda2	2.29707	7.63478	2.44e-06
prp45	2.51168	5.37343	2.48e-06
rpl3402	-1.61215	9.12737	2.49e-06
mug15	1.99774	6.53578	2.53e-06
apn1	2.17403	5.00276	2.53e-06
mmf2	1.73901	6.95756	2.53e-06
pst1	2.30909	5.28519	2.61e-06
cti6	2.89001	4.37962	2.63e-06
mce1	-1.49772	7.54	2.67e-06
hgh1	-1.07603	8.74691	2.76e-06
tef103-antisense-1	5.80034	3.3133	2.76e-06
rid1	-1.19825	8.25176	2.81e-06
rgp1	2.37704	5.52698	2.83e-06
hip3-antisense-1	-1.88808	5.49594	2.84e-06
cdr2	2.49555	5.5676	2.85e-06
gar1	-1.34775	10.2102	2.85e-06
bis1	2.77711	4.11078	2.85e-06
hal3	2.49842	5.5511	2.87e-06
esc1	1.65924	6.33544	2.94e-06
toa1	1.73243	6.25507	3e-06
sec13	2.3204	6.74176	3.13e-06
ntp1	1.7296	7.5825	3.25e-06
eis1	2.32176	6.42179	3.25e-06
arg82	-1.1005	8.26983	3.25e-06
rpl1603	-1.15737	9.22663	3.28e-06
ase1	2.18574	5.07383	3.3e-06
rpl1602	1.61755	9.55493	3.36e-06
lys12	2.14266	6.37722	3.36e-06
win1	2.10392	6.37192	3.5e-06
lcb2	2.26535	6.67978	3.5e-06
sct1	2.13982	6.01494	3.5e-06
fyu1	2.47755	8.32258	3.5e-06
cig1	2.25013	5.57872	3.5e-06
dak1	2.13985	6.65956	3.59e-06
phf2	2.42082	6.11664	3.59e-06
trm10	-1.0733	8.64471	3.59e-06
ppk22	2.76347	5.06864	3.67e-06
SPAC11D3.18c-antisense-1	-1.57464	6.21153	3.78e-06
yhm2	1.87477	6.74512	3.8e-06
scr1	2.56477	4.4663	3.8e-06
rps2302	2.21054	8.70101	3.84e-06
hmg1	1.69512	6.72961	3.85e-06
yta12	2.7698	6.20154	3.9e-06
enp2	2.42161	6.30705	3.9e-06
sec24	1.98418	7.32027	3.92e-06
ght2	1.92885	6.92703	3.92e-06
rrs1	-1.00376	9.24908	3.99e-06
dis1	2.0505	6.21947	4.1e-06
efc25	1.80738	6.11642	4.16e-06
cox5	2.18069	7.41334	4.41e-06
ppa1	2.1951	5.04776	4.48e-06
rgf3-antisense-1	1.98452	5.88613	4.49e-06
syf2-antisense-1	-1.28714	7.25687	4.5e-06
ade9	2.01352	6.34594	4.6e-06
osh2	1.95817	6.1758	4.63e-06
arg6	-1.08271	8.01751	4.64e-06
mis20	-1.14778	7.76884	4.77e-06
ndi1	2.51237	5.61635	4.77e-06
pli1	2.61824	5.44454	4.88e-06
pus1	-1.0647	8.43301	4.88e-06
rki1	-1.008	9.65252	4.9e-06
rcr1	1.90988	6.011	4.9e-06
msy1	2.13165	5.12247	4.9e-06
ubp12-antisense-1	1.29314	7.32243	5e-06
mae1	1.41527	8.83749	5.04e-06
pom2	1.84882	5.80134	5.12e-06
pat1	2.10897	4.2693	5.12e-06
ubp14-antisense-1	-1.4276	6.58666	5.16e-06
pby1	-1.10692	8.31351	5.2e-06
iss10	2.42707	5.04157	5.2e-06
spp27	-1.06911	8.32034	5.22e-06
tcb1	1.92651	7.21521	5.24e-06
imt1	-1.23586	7.71512	5.3e-06
ssp1	1.69603	6.73179	5.35e-06
osm1	2.03794	6.84747	5.42e-06
zds1	2.31274	5.5679	5.42e-06
its3	1.98008	6.15434	5.42e-06
bdf2	1.1575	7.50269	5.42e-06
ppk3-antisense-1	1.12485	7.89388	5.44e-06
iss1	2.04301	6.79831	5.48e-06
pic1	1.98291	5.61039	5.51e-06
hrb1	2.08552	5.54047	5.54e-06
end4	1.98981	6.68247	5.54e-06
utp21	2.14238	6.12188	5.54e-06
plr1	1.46355	12.1153	5.54e-06
ade1	2.29994	6.87794	5.54e-06
sgt1-antisense-1	-1.68574	5.63172	5.69e-06
abp2	1.93751	5.86844	5.71e-06
nem1	2.25989	5.43248	5.71e-06
cue1	1.1657	7.41808	5.71e-06
agn1	-1.37417	7.20329	5.77e-06
ies4	-1.39696	7.20497	5.77e-06
cbc1	1.23592	7.47604	5.77e-06
cop1	1.58463	8.11769	5.77e-06
met17	1.90073	7.61887	5.78e-06
acl2	2.1126	7.89552	5.81e-06
SPBC1685.12c-antisense-1	1.92132	4.58717	5.86e-06
ape2	1.69644	7.25256	5.87e-06
amt1	2.58608	3.47972	5.89e-06
akr1	-1.05504	8.09109	6.05e-06
ags1	1.78431	8.16057	6.21e-06
taf1	1.74417	6.48583	6.22e-06
mcm4	2.338	5.36453	6.31e-06
rsc4	2.83067	4.08812	6.38e-06
tbf1	2.14691	5.62782	6.38e-06
mak16	-1.06148	8.12544	6.44e-06
bio2	1.89722	7.24879	6.44e-06
dbp3	2.18357	6.90452	6.47e-06
pfl8	-1.45546	6.13636	6.53e-06
phf1	3.32591	3.87068	6.72e-06
skb5	-1.38704	7.82285	6.89e-06
tcd1	1.84503	6.21783	7.03e-06
vgl1	2.12231	7.67004	7.03e-06
SPAC9.08c-antisense-1	3.08722	4.55769	7.1e-06
rpt5	1.5403	7.40442	7.14e-06
atf1	1.71179	5.70203	7.14e-06
dfr1	1.89079	7.1998	7.14e-06
pch1	1.6269	5.54973	7.15e-06
clc1	1.28809	7.15628	7.17e-06
gsf1	1.69471	5.21264	7.63e-06
pfl5	2.76654	4.15202	7.71e-06
irs4	1.55237	6.14549	8.12e-06
rhp18	-1.52006	7.25581	8.25e-06
prr1	1.69436	7.33707	8.34e-06
crm1	1.94458	6.30599	8.35e-06
vid21	1.83449	5.67148	8.35e-06
duc1	1.41995	7.39947	8.39e-06
rpa2	2.10594	7.14583	8.49e-06
pep3	1.10542	8.477	8.51e-06
mug135-antisense-1	1.21409	6.99379	8.78e-06
qrs1	1.83847	6.48426	8.86e-06
lsk1	1.79758	6.04786	8.87e-06
pdc202	-1.62072	4.91021	8.91e-06
tps1	1.422	8.95617	8.99e-06
tps3	1.96088	6.50487	9.46e-06
mtl2	1.56648	6.64142	9.58e-06
sen15	-1.21713	7.08466	9.58e-06
ggt1	1.96246	5.98571	9.64e-06
mtl1	-1.04061	7.80795	9.74e-06
rga6	2.52452	4.76603	9.92e-06
sib2	2.38847	4.81566	9.96e-06
mei4	2.21153	4.19198	1.01e-05
sal3	1.70788	7.36297	1.03e-05
dfp1	1.92434	6.36794	1.03e-05
atl1	-1.23337	6.84526	1.04e-05
vps5	2.1755	5.39263	1.04e-05
zip2	1.49087	6.60179	1.09e-05
nob1	-1.05085	8.28375	1.09e-05
aro1	1.89084	6.94974	1.09e-05
kgd1	1.69988	7.30791	1.09e-05
ucp3	1.69958	5.94073	1.15e-05
mga2	1.94187	6.12005	1.17e-05
puf4	1.85549	6.35763	1.17e-05
mpc2	1.68118	5.29191	1.18e-05
fin1	1.93993	6.11997	1.18e-05
pof11	1.59954	5.98951	1.18e-05
pho841	1.69551	8.25296	1.19e-05
utp18	-1.23574	7.9491	1.19e-05
SPAC2G11.10c-antisense-1	-1.39599	5.77625	1.2e-05
rps5	1.13079	10.3923	1.21e-05
not3	1.87458	6.51391	1.21e-05
skb1	1.79021	6.04454	1.21e-05
mbx1	-1.0523	7.7997	1.25e-05
grs1	2.28798	7.1225	1.25e-05
vma1	1.45635	8.03597	1.25e-05
prs1	1.74798	7.94894	1.25e-05
atg20	1.54424	5.17912	1.25e-05
jmj4	2.02196	4.80995	1.26e-05
bms1	1.54458	7.59393	1.31e-05
ppk38	2.2853	4.06766	1.36e-05
sap61	1.5425	5.76175	1.37e-05
spb70	-1.05949	7.47596	1.37e-05
lys3	1.62176	7.6365	1.38e-05
epl1-antisense-1	-2.57397	2.60052	1.4e-05
scs7	1.6898	7.99054	1.43e-05
ser1	1.64933	7.11739	1.43e-05
map4	2.01532	4.39034	1.44e-05
ams1	1.04752	8.0578	1.44e-05
cdc23	2.13897	4.90027	1.44e-05
cdc28	1.98523	5.42915	1.45e-05
med1	-1.08703	7.65164	1.46e-05
cct1	1.35119	7.93719	1.47e-05
ubp9	1.49002	6.4355	1.48e-05
meu6	2.77893	2.46284	1.48e-05
ksp1	1.7222	7.34083	1.55e-05
adn3	1.64334	5.69371	1.59e-05
tos4	1.62166	5.77968	1.66e-05
mcp3-antisense-1	-1.17607	6.58398	1.67e-05
any2	1.50974	6.79673	1.69e-05
tif301	1.25003	8.74487	1.7e-05
amt3-antisense-1	2.59268	3.48995	1.74e-05
fma1	1.77046	6.06451	1.76e-05
dal51	1.69662	5.43186	1.77e-05
mcp60-antisense-1	1.59257	4.52416	1.77e-05
mug161	1.61278	6.44377	1.78e-05
sro7	1.32467	6.22791	1.8e-05
gls1	1.7302	7.06714	1.8e-05
cdc1	1.77057	5.53054	1.83e-05
rsv2	1.47195	4.7802	1.9e-05
thi1	-1.09179	7.86295	1.9e-05
ssn6	1.57366	5.10808	1.9e-05
cdh1	1.68529	5.86229	1.9e-05
wdr74	1.56444	6.4196	1.9e-05
SPAC630.07c-antisense-1	-1.56081	5.27635	1.92e-05
rpb2	1.57445	7.43301	1.95e-05
bbc1	1.63651	6.31543	1.98e-05
met9	-1.03674	7.7412	1.99e-05
reg1	1.7771	5.67327	1.99e-05
enp1	-1.05946	8.50931	2.02e-05
pck1-antisense-1	1.52854	4.37817	2.02e-05
ppk1	1.73046	5.03585	2.06e-05
urg1	2.09606	3.79457	2.11e-05
htr11	1.16654	6.3148	2.13e-05
plt1	1.23739	7.37188	2.2e-05
mis17	-1.05627	7.16898	2.23e-05
ltc1	1.50245	6.30561	2.25e-05
klp8	-1.13058	6.5229	2.28e-05
fah2	1.79541	4.47726	2.28e-05
SPCC330.04c-antisense-1	-1.68534	4.71389	2.37e-05
aro2	1.6829	7.70064	2.37e-05
aly1	1.45079	6.16962	2.38e-05
mfs2	1.07804	7.27957	2.39e-05
cmc4	1.31007	6.19323	2.4e-05
prp16	1.74002	4.54631	2.4e-05
ppk30	1.35579	6.05121	2.45e-05
chc1	1.59922	7.83944	2.52e-05
mpn1	1.28054	5.40717	2.63e-05
gst1-antisense-1	-1.18532	5.96203	2.71e-05
wwm2	1.33189	7.54115	2.76e-05
apt1	-1.06221	9.07484	2.82e-05
ngl1	1.75681	3.77791	2.87e-05
lid2	1.61877	5.01878	2.9e-05
mug124-antisense-1	1.49149	4.23709	2.9e-05
mcp6-antisense-1	-1.3317	5.26527	2.91e-05
cdc22	1.76068	6.996	2.95e-05
rgf2	1.15232	6.96823	2.99e-05
bst1	1.41578	6.48284	3.03e-05
fub2	-1.14166	6.46233	3.08e-05
smc6	1.16734	6.54106	3.11e-05
cao1	1.07506	7.11953	3.13e-05
cps1	1.58332	7.14168	3.18e-05
moe1	1.3542	7.85379	3.18e-05
prl19	-1.52796	4.0406	3.18e-05
wwm1	1.81134	4.98061	3.2e-05
dpe2	1.44911	6.13957	3.27e-05
sid4	1.17844	5.92531	3.43e-05
ste11	1.17071	5.8552	3.47e-05
ngg1-antisense-1	-1.70497	3.79016	3.48e-05
spt16	1.64183	6.60196	3.48e-05
par1	1.26969	7.06372	3.53e-05
aha1	1.18391	8.95412	3.54e-05
nmt1	1.88134	3.17265	3.59e-05
scw1	1.20091	5.56133	3.7e-05
SPAC6F6.19-antisense-1	-1.19875	5.65293	3.73e-05
mrpl10	1.63834	5.01716	3.87e-05
crb2	1.48518	5.77492	3.87e-05
mug147-antisense-1	-1.35229	5.15492	3.92e-05
cdc6	1.07016	6.64369	3.94e-05
ala1	1.24127	7.82447	4.13e-05
pom152	1.4311	6.75639	4.2e-05
snx3-antisense-1	-1.67207	3.86211	4.21e-05
med15	1.3253	6.69059	4.22e-05
rpl1001	1.15542	10.56	4.26e-05
pgm1	1.10197	7.97932	4.46e-05
SPAC4F10.05c-antisense-1	-1.18515	5.38773	4.58e-05
sec1	1.28846	5.85741	4.58e-05
rec7-antisense-2	1.13069	6.32988	4.75e-05
mmd1	1.48614	6.38753	4.79e-05
glt1	1.25161	8.28532	4.79e-05
fex1	-1.00381	6.54473	4.84e-05
ilv6	1.07108	8.38308	4.86e-05
teb1	1.32522	5.40208	4.9e-05
yak3	1.24717	6.98522	5.01e-05
pma2	2.30185	2.18986	5.05e-05
rad55-antisense-1	1.72778	3.12294	5.19e-05
pof4	1.29197	4.75246	5.25e-05
rhp23	1.42435	7.30425	5.31e-05
cbh1-antisense-1	1.16299	6.08827	5.53e-05
SPAC2F7.09c-antisense-1	-1.19005	6.10006	5.73e-05
ufd1	1.13636	6.47467	5.84e-05
sua1-antisense-1	1.0192	6.54742	5.87e-05
SPAC4D7.06c-antisense-1	-1.02161	6.33599	6e-05
hsp3102-antisense-1	-1.48161	3.58248	6.02e-05
dis3	1.2669	6.81445	6.11e-05
mob2	1.30686	5.93888	6.19e-05
ucp7	1.45518	4.76448	6.2e-05
usp107	1.35283	6.59169	6.23e-05
rpc53	1.4743	5.282	6.23e-05
rgf1	1.1999	6.31336	6.4e-05
hua1	1.57961	4.47524	6.44e-05
pim1-antisense-1	1.46217	3.98765	6.47e-05
snoU24b	2.68875	1.53374	6.73e-05
pdc201	1.57669	4.7095	6.77e-05
irs1	1.32	7.24141	6.78e-05
msi2	1.21955	7.13667	6.9e-05
rod1	1.31055	6.09555	6.96e-05
tif52	1.07106	8.83348	7e-05
sea3	1.27174	6.32607	7.46e-05
res2	1.34093	5.00067	7.49e-05
met11	1.28588	6.51347	7.58e-05
SPBC2G2.17c-antisense-1	1.34263	4.87892	7.58e-05
prl26	1.46813	4.89212	7.61e-05
arz1	-1.18597	5.98579	7.7e-05
snoZ7	-1.34292	4.4469	7.78e-05
vta1-antisense-1	1.00067	7.18559	7.93e-05
arp3	1.0897	7.72144	8.83e-05
smp1	-1.00282	6.67319	8.96e-05
sec21	1.27532	7.48355	9.09e-05
cbp1-antisense-2	1.74968	2.8756	9.09e-05
hob2	1.191	5.96333	9.13e-05
prp22-antisense-1	1.01018	6.53997	9.16e-05
snR51b	-1.17799	5.062	9.25e-05
snoZ5	-1.28906	4.56517	9.69e-05
cta4	1.1156	7.76706	9.83e-05
ayr1	1.22611	5.31718	0.0001
pog1	1.07916	5.82583	0.0001
ctr4	1.02838	5.55756	0.000102
rem1-antisense-2	1.97281	2.58821	0.000105
ani1	1.25703	8.3259	0.000105
trp4	1.39697	5.69262	0.000106
spn6	1.16974	4.48705	0.000109
mfr1	2.11867	1.95898	0.000109
fap1	1.31546	5.795	0.000111
rcf2	1.07886	7.42666	0.000121
prp11	1.32332	5.77013	0.000121
atg12-antisense-1	-1.08364	5.25414	0.000123
rpl1002	1.19521	8.68559	0.000125
gga22	1.10406	7.39124	0.000132
hsf1	1.25872	7.33583	0.000132
mug96	2.87272	0.846753	0.000136
mss1-antisense-1	-1.13481	4.70487	0.000136
nmd5	1.1039	7.86609	0.000146
pet2	1.27345	6.28645	0.000147
prp28	1.01533	6.80835	0.000154
prp1	1.16753	6.22619	0.000158
put4	-1.19557	4.85918	0.00016
abo1	1.03069	5.98085	0.000164
mde7	2.10889	1.97398	0.000166
not2	1.14505	6.37041	0.000166
cbp1-antisense-1	1.72135	2.99754	0.000166
SPAC10F6.08c-antisense-1	1.12051	4.70106	0.000178
fun14	1.12966	5.52011	0.000191
osh3	1.03398	6.18931	0.000191
mug166	1.30646	4.68401	0.000206
nup155	1.18288	6.88539	0.000206
cox1102	1.14813	5.94333	0.000211
clr3	1.20414	5.84955	0.000215
uck2	1.10214	4.44994	0.000217
kap113	1.14433	5.19031	0.000217
sec2	1.39909	5.11833	0.000219
mug122	1.07084	6.4539	0.000221
inv1	-1.28535	4.31919	0.000228
grx1	1.03828	12.59	0.000231
snR94	-1.14187	4.41181	0.000238
tlh2	2.15336	1.75921	0.000243
srk1	1.10497	5.37138	0.000244
gde1	1.08018	5.66308	0.000253
nep1	1.0218	6.02394	0.000261
snt1	1.13236	3.89484	0.000272
snR70	-1.33858	3.23708	0.000281
tap42	1.23906	4.80303	0.000281
frp2	1.45649	3.2619	0.000286
prl61	-1.05043	4.62427	0.000286
mrx11	1.39449	2.90542	0.000308
gsk31	1.11954	5.88408	0.000312
rec8	1.11671	3.74192	0.000342
fio1	1.13561	3.79995	0.000383
atd2-antisense-1	-1.23145	3.32776	0.000394
klp2	1.02899	6.15793	0.000423
ayr2	-2.08353	1.73011	0.000428
snR97	-1.00151	5.03866	0.000442
ppk19	1.02184	5.58024	0.000447
mik1	-1.07823	4.90868	0.000482
snu5	1.23974	3.74808	0.000511
gem6-antisense-1	1.14211	3.35585	0.000525
whi5	1.60895	2.86667	0.000537
fnx1	1.00499	5.59541	0.00057
snR40	-1.23179	3.91835	0.000586
cox1101-antisense-1	1.08162	3.28585	0.000623
mfg1-antisense-1	1.04623	3.74464	0.000624
snoR39a	-1.01103	3.58157	0.000628
mde5	1.32408	3.47865	0.000815
snR41	-1.19017	2.77531	0.001151
SPAP8A3.07c-antisense-1	1.06802	3.34634	0.001161
ire1-antisense-1	1.1507	2.56983	0.001362
snoZ8	-1.15191	2.36626	0.001542
apc15	1.18618	3.86752	0.001586
ggc1-antisense-1	-1.53309	1.56992	0.001644
ade3-antisense-1	1.84021	0.823958	0.001892
atf21	1.01964	2.72944	0.002081
sda1-antisense-1	1.19121	2.94265	0.002201
new22	-1.07542	2.4599	0.003008
cox1-I2b	3.48482	-2.40278	0.003903
mei3	1.13232	2.3648	0.004505
pdc102	-1.01922	2.25815	0.004548
dmc1	1.17998	1.69318	0.004645
mug93	1.08306	2.20914	0.005268
rps29	-1.04906	8.57047	0.005484
meu26	1.09404	2.57119	0.006666
srp7	1.14597	0.881223	0.015341
rsv1	1.48606	0.197575	0.017125
cox1-I1b	1.66969	-0.57276	0.01784
prl12	1.76243	-1.17575	0.029784
snR46	1.38388	-1.06894	0.044426
prl11	-1.41562	-0.85641	0.045448
