# Supplementary material for: The Cross-Regulation Between Set1, Clr4, and Lsd1/2 in Schizosaccharomyces pombe
Source: PLoS Genet. 2024 Jan 5;20(1):e1011107. doi: 10.1371/journal.pgen.1011107 (PMC10795994; doi:10.1371/journal.pgen.1011107)
Supplement: S2 Table — (XLSX) [file pgen.1011107.s012.xlsx]

## Sheet: Gene Ontology 
S2 Table: Gene Ontology of most differently expressed genes under 37°C
Gene names	logFC in lsd1-∆HMG	logFC in lsd2-∆C	logFC in set1∆	Gene Ontology analysis
eno101	5.49838	4.88382	4.59825	Metabolic regulation
pgm1	3.07534	1.85561	1.10197	Metabolic regulation
ntp1	2.7182	1.38581	1.7296	Metabolic regulation
gnd1	3.72137	2.70906	3.39112	Metabolic regulation
tps0	3.51652	2.48525	2.43456	Metabolic regulation
fyu1	3.99391	3.45787	2.47755	Metabolic regulation
cyc1	3.62487	2.368	2.63011	Metabolic regulation
pho1	5.1	3.59151	4.06276	Metabolic regulation
gas2	4.27994	2.66532	1.80599	Metabolic regulation
vma1	2.46616	1.70533	1.45635	Metabolic regulation
idp1	3.37424	2.85	3.00894	Metabolic regulation
cdc48	4.32967	2.39196	4.75281	Metabolic regulation
adh1	4.65456	3.69143	4.02464	Metabolic regulation
yta12	3.86203	2.65279	2.7698	Metabolic regulation
pof11	2.82782	1.5117	1.59954	Metabolic regulation
ape2	2.68527	1.55709	1.69644	Metabolic regulation
fba1	5.24955	4.14827	4.79353	Metabolic regulation
pep3	1.9974	2.37822	1.10542	Metabolic regulation
yak3	2.2417	1.33308	1.24717	Metabolic regulation
scs7	3.03107	1.43592	1.6898	Metabolic regulation
atg20	2.75928	1.59062	1.54424	Metabolic regulation
zwf1	4.2233	2.70447	4.21542	Metabolic regulation
aif1	5.30425	2.59079	3.66678	Metabolic regulation
ubp9	2.53008	1.61105	1.49002	Metabolic regulation
ltc1	2.986	1.87601	1.50245	Metabolic regulation
cox5	2.98205	1.76373	2.18069	Metabolic regulation
cue1	1.71335	1.3852	1.1657	Metabolic regulation
hac1	3.39889	2.1593	2.70234	Metabolic regulation
nep1	2.27726	1.52878	1.0218	Metabolic regulation
cox1102	2.59589	1.53062	1.14813	Metabolic regulation
bst1	3.02717	1.4488	1.41578	Metabolic regulation
atl1	-2.14465	-1.47654	-1.23337	Metabolic regulation
kin1	3.62472	1.80489	2.81992	Metabolic regulation
osh3	2.43651	1.25217	1.03398	Metabolic regulation
cig1	2.50696	1.49829	2.25013	Metabolic regulation
pom2	2.35679	1.29819	1.84882	Metabolic regulation
fin1	3.18631	1.59302	1.93993	Metabolic regulation
qcr2	4.01015	3.05723	2.67583	Metabolic regulation
tal1	4.92118	3.44679	4.16424	Metabolic regulation
fap1	2.09563	1.57923	1.31546	Metabolic regulation
ppk38	3.64804	2.82916	2.2853	Metabolic regulation
ppk16	3.83063	2.86979	3.10185	Metabolic regulation
gde1	2.68808	1.26706	1.08018	Metabolic regulation
hxk2	4.88037	3.42032	4.55814	Metabolic regulation
ndi1	3.67818	1.96545	2.51237	Metabolic regulation
cyt1	4.27459	2.72056	3.72536	Metabolic regulation
osm1	2.74355	1.53699	2.03794	Metabolic regulation
dfr1	2.29923	2.02457	1.89079	Metabolic regulation
bun107	3.50174	1.47359	2.8595	Metabolic regulation
rcr1	2.98994	2.01733	1.90988	Metabolic regulation
any2	1.7791	1.17699	1.50974	Metabolic regulation
dak1	3.09436	1.10637	2.13985	Metabolic regulation
nde1	3.66429	1.76366	3.49572	Metabolic regulation
rpt5	2.04138	1.39646	1.5403	Metabolic regulation
rcf2	2.23284	1.23488	1.07886	Metabolic regulation
ucp3	2.36925	1.79733	1.69958	Metabolic regulation
ptr3	3.56799	1.76058	3.10339	Metabolic regulation
par1	2.52231	1.38939	1.26969	Metabolic regulation
pma2	3.83017	1.04091	2.30185	Metabolic regulation
sec73	3.66563	1.55585	2.52363	Metabolic regulation
trr1	2.74787	2.14183	2.58305	Metabolic regulation
mug122	2.20211	1.04567	1.07084	Metabolic regulation
syj1	4.72434	3.02511	4.38215	Metabolic regulation
aly2	2.90762	1.26015	2.55174	Metabolic regulation
its3	2.62617	1.13911	1.98008	Metabolic regulation
omt3	-2.35026	-2.61499	2.64616	Metabolic regulation
osh2	2.83978	1.3944	1.95817	Metabolic regulation
sec2	2.20706	1.6266	1.39909	Metabolic regulation
rga4	3.36261	1.90354	2.68945	Metabolic regulation
pli1	3.13843	1.57293	2.61824	Metabolic regulation
zds1	2.60831	1.09813	2.31274	Metabolic regulation
mug15	-2.91748	-1.78495	1.99774	Metabolic regulation
apc15	2.46395	1.5189	1.18618	Metabolic regulation
hob2	2.16881	1.24323	1.191	Metabolic regulation
mug166	2.2275	1.37422	1.30646	Metabolic regulation
sec231	3.17083	1.65867	2.79339	Metabolic regulation
sec24	2.35223	1.0635	1.98418	Metabolic regulation
ppk29	2.7866	1.73388	2.35548	Metabolic regulation
ggt1	2.37653	1.40899	1.96246	Metabolic regulation
fah2	2.58945	1.50196	1.79541	Metabolic regulation
cdc13	2.75022	1.20934	2.42271	Metabolic regulation
vps5	2.84766	1.036	2.1755	Metabolic regulation
klp2	1.90274	1.22693	1.02899	Metabolic regulation
fio1	3.05528	2.29493	1.13561	Metabolic regulation
mde5	1.64891	1.35568	1.32408	Metabolic regulation
new22	-2.07665	-1.24717	-1.07542	Metabolic regulation
spn6	1.09532	1.19929	1.16974	Metabolic regulation
dmc1	1.65295	1.16667	1.17998	Metabolic regulation
meu6	1.92533	1.08691	2.77893	Metabolic regulation
map1	2.93889	1.58946	2.19071	Transcription
snt1	3.33791	2.4481	1.13236	Transcription
tos4	3.41755	1.34413	1.62166	Transcription
rpb2	2.78093	1.65513	1.57445	Transcription
hsf1	2.4527	1.52145	1.25872	Transcription
taf1	3.22337	2.1302	1.74417	Transcription
pch1	2.5321	2.13286	1.6269	Transcription
SPBC215.07c-antisense-1	-1.76295	-1.3414	-1.55569	Transcription
SPAC9.08c-antisense-1	4.10107	1.85735	3.08722	Transcription
rpc53	2.64639	2.34853	1.4743	Transcription
ste11	3.20289	1.44235	1.17071	Transcription
prr1	2.43591	1.55883	1.69436	Transcription
SPAC2G11.10c-antisense-1	-1.86636	-1.50791	-1.39599	Transcription
fhl1	3.91355	1.71012	3.60897	Transcription
SPAC1093.07-antisense-1	-1.52532	-1.42382	-2.07214	Transcription
spt5	4.17408	2.39713	3.57586	Transcription
SPCC965.04c-antisense-1	2.28029	1.12403	2.55	Transcription
res2	2.84265	1.78287	1.34093	Transcription
toa1	2.44184	2.08946	1.73243	Transcription
ssn6	2.43714	1.35966	1.57366	Transcription
pst1	2.59267	1.29822	2.30909	Transcription
rhp23	1.95476	1.50389	1.42435	Transcription
sre1	2.84456	1.19516	2.33354	Transcription
lsk1	2.36937	1.49167	1.79758	Transcription
SPCC330.04c-antisense-1	-1.86506	-1.43586	-1.68534	Transcription
tef103-antisense-1	6.2293	5.02818	5.80034	Transcription
atg12-antisense-1	-1.93779	-1.36915	-1.08364	Transcription
whi5	2.9684	1.22162	1.60895	Transcription
SPBC1685.12c-antisense-1	1.70402	1.30678	1.92132	Transcription
pim1-antisense-1	2.14025	1.0841	1.46217	Transcription
SPAC4F10.05c-antisense-1	-1.31458	-1.12214	-1.18515	Transcription
hip3-antisense-1	-1.47106	-1.15958	-1.88808	Transcription
amt3-antisense-1	2.40633	1.66849	2.59268	Transcription
rpa2	2.61963	1.11249	2.10594	Transcription
mcp60-antisense-1	2.6293	1.96302	1.59257	Transcription
fil1	3.27649	1.52002	2.49035	Transcription
mug147-antisense-1	-1.50486	-1.24552	-1.35229	Transcription
spo14-antisense-1	-1.01	-1.08236	1.93684	Transcription
SPAP8A3.07c-antisense-1	1.87287	1.57799	1.06802	Transcription
ade3-antisense-1	3.00273	2.55331	1.84021	Transcription
mei4	1.98146	1.08771	2.21153	Transcription
rpb1	5.43857	3.24205	5.26241	Transcription
deb1	3.10076	1.97722	2.69846	Transcription
snz1	4.27919	3.82092	3.45718	Biosynthetic process
tcd1	2.81813	2.15934	1.84503	Biosynthetic process
cys11	3.19683	2.02879	2.67847	Biosynthetic process
ser1	2.99527	2.49329	1.64933	Biosynthetic process
hem1	5.99268	3.92115	5.61324	Biosynthetic process
etr1	1.87376	1.25209	1.71916	Biosynthetic process
gls1	3.00756	1.6766	1.7302	Biosynthetic process
atp1	4.11132	2.82157	3.38351	Biosynthetic process
tps1	2.52421	1.58719	1.422	Biosynthetic process
ilv6	1.7187	1.13959	1.07108	Biosynthetic process
met26	5.13802	3.23338	4.67278	Biosynthetic process
lys3	2.63655	2.37053	1.62176	Biosynthetic process
aru1	4.175	3.74806	3.23366	Biosynthetic process
asn1	3.48355	2.67124	2.65363	Biosynthetic process
thf1	3.97124	1.92374	4.37752	Biosynthetic process
nmt1	3.56578	1.37428	1.88134	Biosynthetic process
erg1	4.89441	2.97171	4.56651	Biosynthetic process
aro2	2.43181	2.11928	1.6829	Biosynthetic process
bio2	2.75558	2.03308	1.89722	Biosynthetic process
hcs1	3.63912	2.3694	3.38833	Biosynthetic process
acl2	2.69494	1.56543	2.1126	Biosynthetic process
aro1	3.19165	1.89623	1.89084	Biosynthetic process
lys2	3.40777	2.45888	2.70884	Biosynthetic process
gua1	2.63126	1.6509	2.18648	Biosynthetic process
ilv1	2.93057	2.04038	2.63966	Biosynthetic process
met11	2.16128	1.33566	1.28588	Biosynthetic process
lat1	3.99916	2.83537	3.83546	Biosynthetic process
lcb2	2.88279	1.40546	2.26535	Biosynthetic process
hal3	3.41375	2.08677	2.49842	Biosynthetic process
nem1	3.49408	2.43844	2.25989	Biosynthetic process
lys12	3.18803	3.10552	2.14266	Biosynthetic process
put2	3.08663	1.98021	2.77679	Biosynthetic process
hmg1	2.39374	1.02073	1.69512	Biosynthetic process
leu2	3.57437	2.49554	3.44069	Biosynthetic process
sct1	2.46037	1.22089	2.13982	Biosynthetic process
ayr1	1.71423	1.22034	1.22611	Biosynthetic process
dus3	3.16954	2.22773	2.54601	Biosynthetic process
ade9	2.25886	1.08559	2.01352	Biosynthetic process
ayr2	1.80265	2.74183	-2.08353	Biosynthetic process
ade1	2.73537	1.77547	2.29994	Biosynthetic process
ipk1	3.65677	1.73041	3.39455	Biosynthetic process
trp4	2.15272	1.53219	1.39697	Biosynthetic process
tef102	7.10328	5.75567	6.42127	Translation
tif52	2.13054	1.436	1.07106	Translation
rps1901	2.39248	2.17528	2.09694	Translation
rpl1602	2.09233	2.31358	1.61755	Translation
rpl8	3.38742	2.78045	3.03177	Translation
rpl1802	4.38656	3.93572	4.28791	Translation
rpl13	4.61396	4.0399	4.14421	Translation
qrs1	2.90608	2.09565	1.83847	Translation
cpc2	4.22138	3.47154	3.84849	Translation
tif301	2.046	1.48385	1.25003	Translation
rpl15	3.93406	3.3733	3.735	Translation
rps5	1.38193	1.30249	1.13079	Translation
rps1002	4.37927	3.96754	3.96794	Translation
rpl6	4.15869	3.54866	3.94575	Translation
rps2302	2.39047	1.81509	2.21054	Translation
rps602	3.31508	2.29019	3.06563	Translation
ala1	2.39982	1.51157	1.24127	Translation
rps802	2.60648	2.04438	2.13881	Translation
rpl1002	1.8293	1.44621	1.19521	Translation
rps001	5.08085	4.33954	4.79084	Translation
rpl301	4.0666	3.08466	3.99454	Translation
mrpl10	2.76315	1.7901	1.63834	Translation
tif213	4.07505	3.54543	3.12263	Translation
rpl1001	1.69146	1.41286	1.15542	Translation
sum2	3.31088	2.7018	2.63818	Translation
ppa1	2.75085	1.80001	2.1951	Translation
eap1	2.79164	2.21883	2.64824	Translation
rpl401	3.72657	3.09517	3.32438	Translation
prs1	2.5995	1.51105	1.74798	Translation
moe1	2.35897	1.51707	1.3542	translation
grs1	3.18443	1.80058	2.28798	Translation
eft202	3.16483	1.42998	3.03912	Translation
wdr74	2.47668	2.11717	1.56444	translation
sup35	2.92743	1.36997	3.10938	translation
lrs1	2.74021	1.11971	2.67185	translation
mmd1	2.06119	1.89062	1.48614	translation
aco2	2.32754	1.11216	3.07994	translation
rga6	3.75295	2.56412	2.52452	Cell signaling and stress response
ssp1	2.20344	1.20027	1.69603	Cell signaling and stress response
mob2	2.16137	1.17134	1.30686	Cell signaling and stress response
sid4	2.04519	1.35688	1.17844	Cell signaling and stress response
crb2	2.12285	1.18882	1.48518	Cell signaling and stress response
rgs1	3.48885	1.66356	1.7295	Cell signaling and stress response
tdh1	6.04061	5.44824	5.73575	Cell signaling and stress response
gpd3	5.82103	4.13948	4.6979	Cell signaling and stress response
pas1	4.23793	2.28394	1.7959	Cell signaling and stress response
sec13	3.17575	2.90793	2.3204	Cell signaling and stress response
rad24	2.63888	2.03576	1.96896	Cell signaling and stress response
win1	2.90352	1.65529	2.10392	Cell signaling and stress response
wis4	4.62145	2.98669	3.6958	Cell signaling and stress response
rgp1	3.01762	2.14191	2.37704	Cell signaling and stress response
tap42	2.80479	1.84164	1.23906	Cell signaling and stress response
ksp1	2.6244	1.29526	1.7222	Cell signaling and stress response
cdr2	2.92223	1.44727	2.49555	Cell signaling and stress response
kap113	2.04808	1.42398	1.14433	Cell signaling and stress response
mph1	3.54157	2.31481	2.53949	Cell signaling and stress response
ftm6	-2.14064	-1.45741	-3.4308	Cell signaling and stress response
ppk22	3.59681	2.17089	2.76347	Cell signaling and stress response
mtr10	4.14747	2.22025	3.88813	Cell signaling and stress response
crm1	2.51275	1.26412	1.94458	Cell signaling and stress response
vip1	2.2944	1.35878	1.48962	Cell signaling and stress response
gpd1	3.95441	3.84378	3.38538	Cell signaling and stress response
sds23	4.08003	3.00984	3.25128	Cell signaling and stress response
sea3	2.52418	1.39825	1.27174	Cell signaling and stress response
sib2	3.21857	1.84296	2.38847	Cell signaling and stress response
wwm2	2.18213	1.18884	1.33189	Cell signaling and stress response
oga1	4.82987	3.98368	4.62461	Cell signaling and stress response
hua1	2.6271	1.51616	1.57961	Cell signaling and stress response
wwm1	2.85315	2.28241	1.81134	Cell signaling and stress response
mtl2	2.08252	1.10458	1.56648	Cell signaling and stress response
skb1	2.49591	1.57144	1.79021	Cell signaling and stress response
