# Supplementary material for: The Cross-Regulation Between Set1, Clr4, and Lsd1/2 in Schizosaccharomyces pombe
Source: PLoS Genet. 2024 Jan 5;20(1):e1011107. doi: 10.1371/journal.pgen.1011107 (PMC10795994; doi:10.1371/journal.pgen.1011107)
Supplement: S1 Data — (XLSX) [file pgen.1011107.s015.xlsx]

## Sheet: A1_lsd2ftp_peakgenes
Gene name	chr	start	end	fold_enrichment	-LOG10 pvalue	-LOG10 qvalue
SPAC1F8.08	I	103665	104076	14.3071	411.213	408.464
SPAC13G6.10c	I	193545	195024	19.9149	760.299	757.136
SPAC13G6.11c	I	193545	195024	19.9149	760.299	757.136
SPAC12G12.02	I	345017	345395	4.61168	66.4879	63.9664
SPAC12G12.03	I	345017	345395	4.61168	66.4879	63.9664
SPAC630.15	I	361174	361684	29.1402	1202.58	1198.8
SPAC630.08c	I	361174	361684	29.1402	1202.58	1198.8
SPAC22G7.06c	I	745679	746405	15.833	583.819	580.936
SPAC222.12c	I	969757	970891	55.798	2950.21	2945.35
SPAC222.13c	I	969757	970891	55.798	2950.21	2945.35
SPAC222.13c	I	971121	971820	1.75732	5.66422	3.53636
SPAC821.10c	I	1003495	1003866	6.43551	127.641	125.06
SPAC1A6.04c	I	1077060	1077862	39.1934	1800.7	1796.53
SPAC1A6.04c	I	1078129	1078692	1.78714	5.54431	3.42203
SPAC56E4.04c	I	1253098	1253865	43.3441	2461.71	2457.25
SPAC1565.08	I	1306087	1307185	50.8587	2572.4	2567.84
SPAC1002.09c	I	1813423	1814479	32.8771	1368.2	1364.32
SPAC1002.10c	I	1813423	1814479	32.8771	1368.2	1364.32
SPAC140.01	I	1895114	1895745	38.7385	1712.58	1708.52
SPAC110.04c	I	1920670	1920969	4.30765	54.2967	51.794
SPAC23C11.05	I	2140299	2140885	5.40846	80.3668	77.8277
SPAC17G8.04c	I	2349181	2349626	5.8081	91.7956	89.2448
SPAC32A11.04c	I	2444828	2445302	3.658	40.177	37.6998
SPAC32A11.01	I	2444828	2445302	3.658	40.177	37.6998
SPAC1B2.03c	I	2811997	2812919	26.562	1155.32	1151.58
SPAC1B2.06	I	2811997	2812919	26.562	1155.32	1151.58
SPAC24C9.06c	I	3050310	3051906	75.5453	5478.37	5471.27
SPAC3A11.12c	I	3443729	3444110	3.97782	44.1385	41.6533
SPAC328.02	I	3478731	3479224	9.72286	282.471	279.795
SPAC328.03	I	3478731	3479224	9.72286	282.471	279.795
SPAC926.09c	I	3906886	3907356	17.4814	731.398	728.305
SPAC25G10.08	I	4309610	4311173	11.7567	403.499	400.755
SPAC25G10.07c	I	4309610	4311173	11.7567	403.499	400.755
SPAC29E6.07	I	4415087	4415658	13.7994	409.794	407.046
SPAC29E6.08	I	4415087	4415658	13.7994	409.794	407.046
SPAC9E9.07c	I	4449334	4449808	24.9154	992.009	988.441
SPAC1782.06c	I	4766516	4767637	11.6609	299.701	297.014
SPAC1782.07	I	4766516	4767637	11.6609	299.701	297.014
SPAC19B12.03	I	4882632	4883373	22.9166	984.669	981.112
SPAC890.06	I	5011339	5011938	17.333	589.73	586.841
SPAC1006.07	I	5085218	5086475	11.4689	352.457	349.741
SPAP8A3.09c	I	5331988	5332288	1.55594	3.93877	1.9106
SPAP8A3.09c	I	5332499	5333311	29.9464	1202.22	1198.44
SPAC4D7.10c	I	5369841	5370596	20.5415	703.929	700.891
SPBPB10D8.04c	II	93028	93399	11.7923	320.595	317.895
SPBPB10D8.05c	II	95809	96149	11.423	320.501	317.801
SPBPB10D8.06c	II	98572	98914	11.3785	293.335	290.651
SPBPB10D8.07c	II	101323	101659	11.8826	308.5	305.807
SPBC1683.08	II	155913	156259	5.82527	97.7242	95.1672
SPBC660.11	II	214173	215474	39.7532	1800.68	1796.52
SPBC660.10	II	214173	215474	39.7532	1800.68	1796.52
SPBC1271.14	II	337583	337885	1.78738	5.60971	3.48437
SPBC1685.15c	II	533822	536113	15.3844	518.889	516.067
SPBC649.02	II	533822	536113	15.3844	518.889	516.067
SPBC649.04	II	539039	539974	28.9872	1148.9	1145.17
SPBC354.10	II	570695	570948	3.20434	33.3499	30.8908
SPBC839.16	II	627701	628061	14.9127	600.343	597.442
SPBC119.04	II	719407	720152	3.6234	35.7691	33.3033
SPBC146.14c	II	1031168	1032288	12.5361	337.181	334.472
SPBC337.08c	II	1045537	1045879	3.22384	36.9926	34.5239
SPBC1734.11	II	1081925	1082190	1.51099	3.98139	1.95102
SPBC1709.05	II	1106137	1106516	7.1547	159.179	156.577
SPBC3D6.02	II	1268173	1268490	1.94179	8.00201	5.77204
SPBC8D2.20c	II	1392548	1393567	12.4968	449.571	446.8
SPBC8D2.19	II	1392548	1393567	12.4968	449.571	446.8
SPBC8D2.18c	II	1392548	1393567	12.4968	449.571	446.8
SPBC32H8.12c	II	1476729	1477633	31.4185	1537.8	1533.85
SPBC11B10.10c	II	1502719	1503517	29.407	1190.26	1186.49
SPBC28F2.03	II	1576061	1576494	9.55496	272.155	269.486
SPBC16E9.19	II	1923196	1923600	14.9895	475.591	472.802
SPBC16E9.06c	II	1923196	1923600	14.9895	475.591	472.802
SPBC16E9.05	II	1923196	1923600	14.9895	475.591	472.802
SPBC29A3.21	II	2037181	2037449	5.86885	117.998	115.424
SPBC23G7.10c	II	2118334	2119112	2.47777	14.3871	12.0113
SPBC23G7.11	II	2120228	2120597	2.39784	13.175	10.8133
SPBC23G7.12c	II	2121528	2122203	2.04171	10.2449	7.94253
SPBC23G7.13c	II	2123883	2124380	1.79441	7.01068	4.8209
SPBC23G7.13c	II	2124902	2125310	1.60038	4.9649	2.87314
SPBC23G7.14	II	2127032	2127425	1.8117	5.67737	3.54726
SPBC23G7.14	II	2128033	2128342	1.75186	6.80267	4.62215
SPBC23G7.15c	II	2128033	2128342	1.75186	6.80267	4.62215
SPBC1711.02	II	2133527	2133777	7.16688	133.831	131.245
SPBC29A10.01	II	2532658	2533024	4.24489	52.5407	50.0411
SPBC1826.01c	II	2625853	2626257	20.5266	817.903	814.612
SPBC6B1.07	II	2641478	2642229	23.1258	834.965	831.637
SPBC4F6.06	II	2694059	2694389	12.8657	403.23	400.486
SPBC4F6.16c	II	2720867	2721289	5.20353	82.6369	80.0954
SPBC4F6.18c	II	2727844	2728272	10.1896	262.785	260.123
SPBC32F12.17	II	2806810	2807080	1.7219	5.13034	3.0293
SPBP19A11.06	II	2863478	2864108	26.853	1151.52	1147.78
SPBP4H10.15	II	2902767	2903427	23.4997	897.283	893.845
SPBC776.08c	II	3191011	3191475	17.6855	586.44	583.554
SPBC776.09	II	3191011	3191475	17.6855	586.44	583.554
SPBC25H2.07	II	3272453	3273252	23.7195	1001.69	998.106
SPBC25H2.06c	II	3272453	3273252	23.7195	1001.69	998.106
SPBP8B7.16c	II	3664457	3665634	10.8449	286.12	283.442
SPBP8B7.26	II	3687516	3687777	1.43393	3.35402	1.37124
SPBC23E6.01c	II	3837989	3838593	19.4338	682.294	679.295
SPBC26H8.07c	II	3964814	3965115	1.7144	5.78985	3.65503
SPBC26H8.07c	II	3965317	3966415	38.845	1718.99	1714.91
SPBC26H8.08c	II	3966642	3966906	1.59329	4.29543	2.24475
SPBC14F5.06	II	4164186	4164495	8.4865	192.602	189.979
SPBC16G5.15c	II	4242012	4243201	17.4776	555.513	552.657
SPBCPT2R1.08c	II	4536308	4536512	1.37485	3.80326	1.78577
SPBCPT2R1.08c	II	4537066	4537544	1.65073	8.59689	6.34438
SPBCPT2R1.08c	II	4538857	4539394	1.89861	11.9832	9.64198
SPCC548.03c	III	220841	221054	2.05149	8.43047	6.18326
SPCC548.03c	III	221753	222158	2.01752	8.2132	5.97379
SPCC548.04	III	222881	223360	1.76687	5.68635	3.55587
SPCC548.05c	III	222881	223360	1.76687	5.68635	3.55587
SPCC548.04	III	224050	225393	1.79074	7.98328	5.75396
SPCC548.05c	III	224050	225393	1.79074	7.98328	5.75396
SPCC548.06c	III	226486	229949	1.68755	9.53112	7.24837
SPCC548.06c	III	230155	231274	2.43164	15.4972	13.1108
SPCC548.07c	III	232248	234536	2.45261	19.4939	17.0822
SPCC548.07c	III	234889	237413	2.51325	16.5798	14.1834
SPCC1529.01	III	234889	237413	2.51325	16.5798	14.1834
SPCC1529.01	III	237635	239073	2.15164	12.5021	10.1509
SPCC794.01c	III	239773	245243	2.62532	19.3881	16.977
SPCC794.02	III	239773	245243	2.62532	19.3881	16.977
SPCC794.03	III	245838	247741	2.17114	15.3427	12.9576
SPCC794.04c	III	248466	250454	2.04691	11.4843	9.15317
SPCC794.04c	III	250757	253574	3.41026	31.2836	28.8304
SPCC794.16	III	250757	253574	3.41026	31.2836	28.8304
SPCC794.16	III	254594	254816	1.53016	3.28344	1.30569
SPCC794.16	III	255073	255633	2.08879	9.62773	7.34247
SPCC794.06	III	258950	259283	1.67849	4.35694	2.30073
SPCC794.06	III	260156	262246	2.0813	12.392	10.0424
SPCC794.07	III	262633	264562	2.32682	15.8442	13.4542
SPCC794.07	III	264768	265075	1.5613	4.0232	1.99033
SPCC794.08	III	265486	267795	2.13047	12.2419	9.89595
SPCC794.09c	III	268051	269614	1.87311	13.7846	11.416
SPCC794.10	III	270973	272413	2.78825	24.2495	21.8192
SPCC794.10	III	272874	274618	2.33296	17.6237	15.2212
SPCC794.11c	III	272874	274618	2.33296	17.6237	15.2212
SPCC794.12c	III	275551	278080	6.18311	113.164	110.594
SPCC553.12c	III	279295	281273	2.01112	10.335	8.03066
SPCC553.11c	III	281601	283044	2.38533	13.4311	11.0668
SPCC553.10	III	283349	285837	8.77147	201.004	198.377
SPCC553.09c	III	287718	288167	2.16504	12.3557	10.0078
SPCC553.09c	III	288373	289417	2.197	11.987	9.64567
SPCC553.08c	III	289835	291888	1.69594	6.94124	4.75437
SPCC553.08c	III	292319	293121	1.54717	4.58907	2.51964
SPCC553.07c	III	293628	293856	1.86217	6.58269	4.41089
SPCC553.07c	III	294178	294866	2.03129	9.41286	7.13414
SPCC553.06	III	295393	296398	1.88857	9.40011	7.12165
SPCC553.05c	III	297364	297722	1.79248	5.77961	3.64503
SPCC970.06	III	504194	504954	9.00523	197.272	194.647
SPCC962.03c	III	551923	552332	4.91797	73.036	70.5063
SPCC1795.10c	III	976998	977257	5.01947	92.5545	90.0029
SPCC645.14c	III	1262981	1263938	27.5782	1294.2	1290.36
SPCC23B6.01c	III	1265149	1265444	1.64018	4.98502	2.89212
SPCC162.04c	III	1580098	1580701	2.13141	9.44851	7.16789
SPCC417.08	III	1685344	1686081	20.882	1024.74	1021.14
SPCC285.16c	III	1831173	1832354	35.8844	1912.35	1908.12
SPCC285.17	III	1831173	1832354	35.8844	1912.35	1908.12
SPCC18.18c	III	1990651	1991094	17.558	568.474	565.606
SPCC290.04	III	2000933	2001185	3.672	41.1176	38.6381
SPCC1739.01	III	2024133	2024580	16.4194	572.22	569.348
SPCC1620.05	III	2154768	2155378	11.0567	275.274	272.604
SPCC1620.06c	III	2154768	2155378	11.0567	275.274	272.604
SPCC1620.07c	III	2154768	2155378	11.0567	275.274	272.604

## Sheet: A2_lsd2deltacftp_peakgenes
Gene name	chr	start	end	fold_enrichment	-LOG10 pvalue	-LOG10 qvalue
SPAC13G6.10c	I	193992	194346	4.17464	43.9982	41.15
SPAC13G6.11c	I	193992	194346	4.17464	43.9982	41.15
SPAC1A6.04c	I	1077479	1077687	2.95592	18.9485	16.2041
SPAC1002.09c	I	1813587	1814106	4.1773	39.3586	36.5157
SPAC1002.10c	I	1813587	1814106	4.1773	39.3586	36.5157
SPAC1B2.03c	I	2812423	2812691	2.7176	16.8112	14.0886
SPAC1B2.06	I	2812423	2812691	2.7176	16.8112	14.0886
SPAC24C9.06c	I	3051421	3051797	11.472	308.721	303.035
SPAC25G10.08	I	4310322	4310567	2.44205	14.6855	11.9939
SPAC25G10.07c	I	4310322	4310567	2.44205	14.6855	11.9939
SPAC29E6.07	I	4415132	4415451	3.66647	32.0488	29.2281
SPAC1782.06c	I	4766848	4767086	2.23539	8.95367	6.40076
SPAC1782.07	I	4766848	4767086	2.23539	8.95367	6.40076
SPAC19B12.03	I	4882741	4882947	2.94571	21.431	18.6661
SPAC1006.07	I	5085316	5085609	2.32067	12.7558	10.0994
SPAP8A3.09c	I	5332678	5332978	5.81159	73.9969	71.113
SPAC922.04	I	5480031	5480327	1.81275	5.88448	3.43425
SPBC660.11	II	214715	215409	13.2302	297.996	292.787
SPBC660.10	II	214715	215409	13.2302	297.996	292.787
SPBC146.14c	II	1031930	1032206	3.52881	27.6965	24.8925
SPBC337.08c	II	1045179	1045819	3.58957	36.5675	33.7307
SPBC11B10.10c	II	1503118	1503329	2.60203	15.3537	12.6512
SPBP19A11.06	II	2863562	2863863	3.90135	37.7604	34.9207
SPBP4H10.15	II	2902864	2903137	3.86166	34.9117	32.0801
SPBC26H8.07c	II	3965923	3966158	3.47359	26.4458	23.6485
SPBC16G5.15c	II	4242251	4242967	5.64459	70.1243	67.2462
SPCC1020.14	III	778879	779197	1.78713	5.22639	2.8042
SPCC1742.01	III	960908	961112	1.57224	4.44146	2.05588

## Sheet: A3_lsd2ftpclr4del_peakgenes
Gene name	chr	start	end	fold_enrichment	-LOG10 pvalue	-LOG10 qvalue
SPAC1F8.08	I	103652	104125	39.6002	1390.65	1387.17
SPAC13G6.10c	I	193569	194952	34.6323	1302.14	1298.71
SPAC13G6.11c	I	193569	194952	34.6323	1302.14	1298.71
SPAC12G12.02	I	345100	345432	8.81207	168.573	166.026
SPAC12G12.03	I	345100	345432	8.81207	168.573	166.026
SPAC630.15	I	361156	361655	61.4129	2576.57	2572.62
SPAC630.08c	I	361156	361655	61.4129	2576.57	2572.62
SPAC22G7.06c	I	745680	746413	26.1522	948.785	945.519
SPAC222.09	I	959568	959914	3.94941	38.5765	36.1639
SPAC222.09	I	960124	960475	1.67136	4.15018	1.99248
SPAC222.12c	I	968770	969000	1.54391	3.6484	1.5147
SPAC222.12c	I	969624	971403	89.7947	4282.04	4277.14
SPAC222.13c	I	969624	971403	89.7947	4282.04	4277.14
SPAC821.10c	I	1003414	1003883	13.7041	330.37	327.741
SPAC1A6.04c	I	1076932	1077845	56.7224	2311.92	2308.09
SPAC56E4.04c	I	1253029	1253854	70.945	3690.79	3686.31
SPAC1565.07c	I	1305935	1307232	85.647	3975.62	3970.9
SPAC1565.08	I	1305935	1307232	85.647	3975.62	3970.9
SPAC1002.09c	I	1813341	1814760	69.7073	2942.09	2937.99
SPAC1002.10c	I	1813341	1814760	69.7073	2942.09	2937.99
SPAC140.01	I	1895102	1896043	65.0624	2689.52	2685.51
SPAC110.04c	I	1920625	1920992	9.45614	177.419	174.866
SPAC23C11.05	I	2140265	2140819	14.2398	322.415	319.79
SPAC17G8.04c	I	2349072	2349714	11.6631	236.745	234.161
SPAC32A11.04c	I	2444580	2445412	6.79314	106.105	103.605
SPAC32A11.01	I	2444580	2445412	6.79314	106.105	103.605
SPAC644.08	I	2687777	2688001	2.64454	13.7648	11.4419
SPAC644.07	I	2687777	2688001	2.64454	13.7648	11.4419
SPAC1B2.03c	I	2811832	2812814	40.3768	1612.28	1608.7
SPAC1B2.06	I	2811832	2812814	40.3768	1612.28	1608.7
SPAC24C9.06c	I	3050697	3051933	111.523	7039.37	7032.27
SPAC1486.04c	I	3196752	3196970	2.9899	24.1683	21.7942
SPAC3A11.12c	I	3443648	3444120	8.81512	150.669	148.135
SPAC328.02	I	3478551	3479218	18.88	615.839	612.844
SPAC328.03	I	3478551	3479218	18.88	615.839	612.844
SPAC926.09c	I	3906796	3907370	32.3837	1380.82	1377.35
SPAC683.03	I	4195672	4195979	4.62354	47.447	45.0175
SPAC1F7.05	I	4226628	4226849	2.65506	14.9436	12.6117
SPAC25G10.08	I	4310176	4310668	16.6387	537.88	535.066
SPAC25G10.07c	I	4310176	4310668	16.6387	537.88	535.066
SPAC29E6.07	I	4415060	4415586	39.8082	1467.45	1463.94
SPAC29E6.08	I	4415060	4415586	39.8082	1467.45	1463.94
SPAC9E9.07c	I	4449222	4449830	51.1409	2082.01	2078.28
SPAC1834.09	I	4717608	4717818	2.91577	17.4784	15.1307
SPAC1834.10c	I	4717608	4717818	2.91577	17.4784	15.1307
SPAC1782.06c	I	4766122	4767646	18.5796	479.768	477.036
SPAC1782.07	I	4766122	4767646	18.5796	479.768	477.036
SPAC1782.08c	I	4767921	4768136	1.86836	5.62518	3.41246
SPAC1782.07	I	4767921	4768136	1.86836	5.62518	3.41246
SPAC19B12.03	I	4882606	4883414	32.841	1276.7	1273.28
SPAPB8E5.03	I	4914090	4914476	4.66348	53.7854	51.3443
SPAPB8E5.04c	I	4914090	4914476	4.66348	53.7854	51.3443
SPAC890.06	I	5011035	5012175	28.3498	937.953	934.693
SPAC1006.07	I	5085233	5086048	14.4927	397.438	394.778
SPAC13D1.01c	I	5193070	5193289	1.56782	3.75499	1.617
SPAC19D5.09c	I	5197608	5197859	1.81535	5.50681	3.29677
SPAP8A3.09c	I	5331775	5333364	57.2305	2273.45	2269.64
SPAC4D7.10c	I	5369796	5370552	36.3115	1236	1232.6
SPBPB10D8.04c	II	93016	93919	25.6871	789.731	786.536
SPBPB10D8.05c	II	95720	96487	23.5762	745.501	742.328
SPBPB10D8.06c	II	98504	99381	27.2789	841.661	838.443
SPBPB10D8.07c	II	101295	101982	27.5303	842.857	839.638
SPBC1683.08	II	155815	156266	17.0064	442.748	440.054
SPBC660.11	II	213920	215525	62.3776	2568.96	2565.01
SPBC660.12c	II	213920	215525	62.3776	2568.96	2565.01
SPBC660.10	II	213920	215525	62.3776	2568.96	2565.01
SPBC428.08c	II	453856	454157	5.01784	55.3855	52.9416
SPBC428.07	II	453856	454157	5.01784	55.3855	52.9416
SPBC1685.15c	II	533362	535872	28.8958	982.843	979.563
SPBC649.02	II	533362	535872	28.8958	982.843	979.563
SPBC649.04	II	538406	540543	55.8743	2202.75	2198.97
SPBC354.10	II	570673	570973	7.2232	132.218	129.698
SPBC839.16	II	627670	628103	25.5819	1034.03	1030.72
SPBC119.04	II	719356	719908	9.01855	156.466	153.928
SPBC216.02	II	897772	898122	8.28737	137.828	135.304
SPBP35G2.02	II	966027	966310	3.83119	32.2107	29.8122
SPBC146.14c	II	1031215	1032560	19.5628	517.344	514.562
SPBC337.02c	II	1031215	1032560	19.5628	517.344	514.562
SPBC337.02c	II	1032882	1033108	1.98983	7.44942	5.19596
SPBC337.08c	II	1045444	1045927	14.5175	422.053	419.377
SPBC1709.05	II	1106126	1106610	18.3084	565.819	562.949
SPBC8D2.20c	II	1392604	1393788	28.8288	1202.52	1199.14
SPBC8D2.19	II	1392604	1393788	28.8288	1202.52	1199.14
SPBC8D2.18c	II	1392604	1393788	28.8288	1202.52	1199.14
SPBC32H8.12c	II	1476718	1477651	71.9727	3812.82	3808.28
SPBC11B10.10c	II	1502432	1503521	73.4915	3181.55	3177.34
SPBC28F2.03	II	1576031	1576505	17.8922	558.629	555.775
SPBC16E9.19	II	1923202	1923627	26.6771	866.058	862.829
SPBC16E9.06c	II	1923202	1923627	26.6771	866.058	862.829
SPBC16E9.05	II	1923202	1923627	26.6771	866.058	862.829
SPBC29A3.21	II	2037161	2037503	14.8846	432.354	429.669
SPBC29A10.01	II	2532583	2533127	9.25101	170.778	168.229
SPBC1826.01c	II	2625466	2626280	38.4092	1538.78	1535.23
SPBC6B1.07	II	2641054	2642416	46.7201	1737.1	1733.47
SPBC4F6.06	II	2694004	2694486	31.081	1144.16	1140.81
SPBC4F6.16c	II	2720787	2721368	11.0552	239.561	236.976
SPBC4F6.18c	II	2727873	2728324	23.8422	744.393	741.22
SPBC19C7.05	II	2829743	2829983	3.899	33.4212	31.0198
SPBP19A11.06	II	2863235	2864584	55.2245	2406.05	2402.18
SPBP4H10.15	II	2902737	2903408	43.4639	1646.02	1642.43
SPBC776.08c	II	3190961	3191788	40.4644	1475.09	1471.57
SPBC776.09	II	3190961	3191788	40.4644	1475.09	1471.57
SPBC25H2.07	II	3272298	3273215	47.9621	2068.17	2064.45
SPBC25H2.06c	II	3272298	3273215	47.9621	2068.17	2064.45
SPBP8B7.16c	II	3664313	3665644	19.7363	558.378	555.524
SPBC21C3.01c	II	3789033	3789305	2.98358	18.4575	16.1053
SPBC23E6.01c	II	3837866	3838706	41.2683	1535.75	1532.21
SPBC26H8.08c	II	3965602	3966697	76.2508	3304.57	3300.28
SPBC26H8.07c	II	3965602	3966697	76.2508	3304.57	3300.28
SPBC14F5.06	II	4164120	4164544	24.2076	753.252	750.075
SPBC16G5.15c	II	4241536	4241844	1.87572	6.33707	4.10544
SPBC16G5.15c	II	4242071	4243259	32.3108	1053.05	1049.74
SPBC1289.17	II	4416283	4416526	1.81806	5.46064	3.25343
SPBCPT2R1.08c	II	4536942	4537349	1.63477	6.75585	4.51455
SPBCPT2R1.08c	II	4538840	4539401	1.96177	10.8921	8.59545
SPCC794.15	III	277717	278076	9.57897	189.023	186.463
SPCC553.10	III	285005	285403	12.7336	287.346	284.74
SPCC364.01	III	486005	486263	5.59421	67.9915	65.5302
SPCC970.06	III	504483	504961	17.4946	439.078	436.388
SPCC962.03c	III	551836	552428	9.42644	182.327	179.771
SPCC1393.07c	III	809023	809277	4.56754	56.5031	54.0577
SPCC1795.11	III	976770	977326	16.8089	548.017	545.184
SPCC1795.10c	III	976770	977326	16.8089	548.017	545.184
SPCC645.14c	III	1263233	1263964	56.6871	2693.55	2689.53
SPCC777.07	III	1611314	1611527	1.78	4.73132	2.54867
SPCC777.08c	III	1611314	1611527	1.78	4.73132	2.54867
SPCC417.08	III	1685367	1686050	26.0604	1100.13	1096.79
SPCC285.16c	III	1831177	1832382	65.6979	3352.36	3348.04
SPCC285.17	III	1831177	1832382	65.6979	3352.36	3348.04
SPCC18.18c	III	1990573	1991141	40.5779	1486.07	1482.56
SPCC290.04	III	2000898	2001209	9.62271	193.754	191.192
SPCC1739.01	III	2024110	2024659	41.9087	1671.36	1667.76
SPCC1620.05	III	2154827	2155399	25.2248	745.183	742.01
SPCC1620.06c	III	2154827	2155399	25.2248	745.183	742.01
SPCC1620.07c	III	2154827	2155399	25.2248	745.183	742.01

## Sheet: A4_lsd2ftpset1del_peakgenes
Gene name	chr	start	end	fold_enrichment	-LOG10 pvalue	-LOG10 qvalue
SPAC212.08c	I	12309	14696	2.36264	12.5696	10.2126
SPAC212.12	I	15019	16110	1.93717	8.51147	6.20267
SPAC212.04c	I	22134	22602	2.22348	9.96706	7.63816
SPAC1F8.08	I	103641	104075	17.8069	463.981	460.806
SPAC13G6.10c	I	193635	195034	24.8673	848.267	844.694
SPAC13G6.11c	I	193635	195034	24.8673	848.267	844.694
SPAC12G12.02	I	345124	345390	4.33563	47.9895	45.502
SPAC12G12.03	I	345124	345390	4.33563	47.9895	45.502
SPAC630.15	I	361086	361670	44.2384	1730.9	1726.81
SPAC630.08c	I	361086	361670	44.2384	1730.9	1726.81
SPAC22G7.06c	I	745660	746406	20.8927	714.02	710.558
SPAC222.12c	I	969773	971153	64.7895	2908.74	2903.82
SPAC222.13c	I	969773	971153	64.7895	2908.74	2903.82
SPAC821.10c	I	1003394	1003859	12.3666	309.571	306.8
SPAC1A6.04c	I	1077013	1077854	45.3156	1776.47	1772.33
SPAC56E4.04c	I	1252205	1252419	1.56139	4.10328	1.92816
SPAC56E4.04c	I	1252997	1253868	48.5024	2315.65	2311.15
SPAC1565.08	I	1306022	1307077	58.5063	2509.7	2505.03
SPAC1002.09c	I	1813345	1814503	35.6468	1240.9	1237.08
SPAC1002.10c	I	1813345	1814503	35.6468	1240.9	1237.08
SPAC140.01	I	1895090	1896726	42.7235	1586.46	1582.47
SPAC110.04c	I	1920607	1920971	6.29048	91.3736	88.8195
SPAC23C11.05	I	2140308	2140838	8.98575	160.054	157.436
SPAC17G8.04c	I	2349057	2349690	7.73499	124.432	121.846
SPAC32A11.04c	I	2444650	2445370	3.85567	36.9751	34.513
SPAC32A11.01	I	2444650	2445370	3.85567	36.9751	34.513
SPAC1B2.03c	I	2812032	2813026	28.7158	1046.82	1043.11
SPAC1B2.06	I	2812032	2813026	28.7158	1046.82	1043.11
SPAC24C9.06c	I	3050688	3051930	77.0691	4548.79	4541.69
SPAC3A11.12c	I	3443698	3444525	6.52318	93.2748	90.7183
SPAC328.02	I	3478620	3479310	9.26653	211.568	208.906
SPAC328.03	I	3478620	3479310	9.26653	211.568	208.906
SPAC926.09c	I	3906682	3907362	22.0317	830.944	827.386
SPAC683.03	I	4195706	4195918	2.77163	16.0076	13.6233
SPAC25G10.08	I	4309687	4311105	9.91715	249.149	246.452
SPAC25G10.07c	I	4309687	4311105	9.91715	249.149	246.452
SPAC29E6.07	I	4415100	4415507	14.5939	362.459	359.6
SPAC29E6.08	I	4415100	4415507	14.5939	362.459	359.6
SPAC9E9.07c	I	4449342	4449848	27.066	905.834	902.223
SPAC1782.06c	I	4766287	4767639	11.7751	247.536	244.841
SPAC1782.07	I	4766287	4767639	11.7751	247.536	244.841
SPAC19B12.03	I	4882639	4883147	20.0916	659.278	655.862
SPAC890.06	I	5011184	5012344	18.7613	538.089	534.777
SPAC1006.07	I	5085213	5086017	10.1594	235.811	233.128
SPAP8A3.09c	I	5332004	5333364	36.7001	1291.24	1287.39
SPAC4D7.10c	I	5369783	5370384	20.9338	587.634	584.278
SPBPB10D8.04c	II	93050	93376	11.8856	263.146	260.434
SPBPB10D8.05c	II	95812	96147	11.3297	257.008	254.303
SPBPB10D8.06c	II	98569	98915	13.3042	303.993	301.23
SPBPB10D8.07c	II	101330	101655	12.1785	260.766	258.057
SPBC1683.08	II	155857	156241	9.57707	187.812	185.17
SPBC660.11	II	214212	215758	37.6827	1358.34	1354.45
SPBC660.12c	II	214212	215758	37.6827	1358.34	1354.45
SPBC660.10	II	214212	215758	37.6827	1358.34	1354.45
SPBC428.08c	II	453891	454135	2.62231	13.88	11.5111
SPBC428.07	II	453891	454135	2.62231	13.88	11.5111
SPBC1685.15c	II	533946	536107	17.0598	499.433	496.175
SPBC649.02	II	533946	536107	17.0598	499.433	496.175
SPBC649.04	II	538692	540562	34.3631	1180.11	1176.32
SPBC354.10	II	570686	570980	5.15106	73.86	71.3295
SPBC839.16	II	627678	628072	19.7857	740.289	736.801
SPBC119.04	II	719387	719940	5.03597	57.3557	54.8505
SPBC216.02	II	897838	898074	4.16927	40.1487	37.6784
SPBC146.14c	II	1031224	1032420	13.1322	295.312	292.561
SPBC337.08c	II	1045519	1045842	5.63767	92.1526	89.5977
SPBC1709.05	II	1106140	1106657	10.6193	255.18	252.478
SPBC8D2.20c	II	1392592	1393588	18.4692	658.098	654.683
SPBC8D2.19	II	1392592	1393588	18.4692	658.098	654.683
SPBC8D2.18c	II	1392592	1393588	18.4692	658.098	654.683
SPBC32H8.12c	II	1476705	1477630	40.4835	1843.46	1839.25
SPBC11B10.09	II	1500938	1501197	1.74584	4.43949	2.24735
SPBC11B10.10c	II	1502896	1503503	33.0692	1136.28	1132.52
SPBC28F2.03	II	1576037	1576562	13.5821	385.012	382.095
SPBC16E9.19	II	1923214	1923735	20.2015	601.156	597.791
SPBC16E9.06c	II	1923214	1923735	20.2015	601.156	597.791
SPBC16E9.05	II	1923214	1923735	20.2015	601.156	597.791
SPBC29A3.21	II	2037179	2037458	7.53913	149.637	147.028
SPBC23G7.10c	II	2118407	2118715	1.84323	5.09293	2.87163
SPBC1711.02	II	2133528	2133773	9.47948	174.766	172.135
SPBC29A10.01	II	2532614	2533078	4.68637	52.4033	49.907
SPBC1826.01c	II	2625189	2625389	1.66586	4.82108	2.61041
SPBC1826.01c	II	2625832	2626268	22.3126	747.929	744.434
SPBC6B1.07	II	2641440	2642516	24.2912	727.254	723.779
SPBC4F6.06	II	2694065	2694409	14.3977	389.236	386.308
SPBC4F6.16c	II	2720867	2721156	3.20241	24.5735	22.1483
SPBC4F6.18c	II	2727794	2728300	16.5263	451.753	448.612
SPBP19A11.06	II	2863505	2864586	24.4182	816.328	812.784
SPBP4H10.15	II	2902764	2903771	26.3228	855.157	851.58
SPBC776.08c	II	3190866	3191807	22.1832	662.142	658.724
SPBC776.09	II	3190866	3191807	22.1832	662.142	658.724
SPBC25H2.07	II	3272309	3273310	26.5233	951.443	947.802
SPBC25H2.06c	II	3272309	3273310	26.5233	951.443	947.802
SPBP8B7.16c	II	3664625	3665643	11.0984	241.435	238.746
SPBC23E6.02	II	3838106	3838621	19.2986	548.073	544.751
SPBC26H8.07c	II	3964424	3964712	1.83193	5.63432	3.39571
SPBC26H8.07c	II	3965358	3966459	49.3723	1925.32	1921.05
SPBC14F5.06	II	4164153	4164500	15.3115	399.141	396.184
SPBC16G5.15c	II	4241199	4241718	1.82872	5.81373	3.56855
SPBC16G5.15c	II	4242051	4243221	19.0577	512.638	509.36
SPCC794.15	III	277798	278035	4.95167	60.9596	58.4486
SPCC553.10	III	284960	285350	6.58205	99.8244	97.2608
SPCC364.01	III	486033	486228	3.29148	23.7743	21.352
SPCC970.06	III	504235	504948	8.75535	153.31	150.697
SPCC962.03c	III	551908	552340	6.36098	96.1741	93.6145
SPCC1393.07c	III	809042	809259	3.99622	44.6513	42.1706
SPCC1795.10c	III	976986	977306	7.88303	170.742	168.114
SPCC645.14c	III	1263252	1264040	27.169	1027.14	1023.45
SPCC417.08	III	1685366	1686031	23.5171	984.54	980.877
SPCC285.16c	III	1831226	1832327	40.1276	1803.32	1799.15
SPCC285.17	III	1831226	1832327	40.1276	1803.32	1799.15
SPCC18.18c	III	1990678	1991085	17.0843	460.248	457.081
SPCC290.04	III	2000923	2001183	6.44978	101.278	98.7124
SPCC1739.01	III	2024140	2024605	21.862	709.59	706.131
SPCC1620.05	III	2154821	2155378	15.0092	359.468	356.616
SPCC1620.06c	III	2154821	2155378	15.0092	359.468	356.616
SPCC1620.07c	III	2154821	2155378	15.0092	359.468	356.616

## Sheet: A5_lsd2ftpclr4del_peakgenes
Gene name	chr	start	end	fold_enrichment	-LOG10 pvalue	-LOG10 qvalue
SPAC212.08c	I	12515	14708	3.03622	26.8374	24.4279
SPAC212.12	I	16248	16587	1.56462	3.85099	1.72017
SPAC212.04c	I	22130	22833	2.02976	8.86118	6.58017
SPAC1F8.08	I	103680	104066	25.5482	888.888	885.585
SPAC13G6.10c	I	193561	195198	30.4866	1286.45	1282.92
SPAC13G6.11c	I	193561	195198	30.4866	1286.45	1282.92
SPAC12G12.02	I	344956	345420	6.37497	113.474	110.773
SPAC12G12.03	I	344956	345420	6.37497	113.474	110.773
SPAC630.15	I	361150	361797	50.3763	2339.44	2335.37
SPAC630.08c	I	361150	361797	50.3763	2339.44	2335.37
SPAC22G7.06c	I	745545	746420	24.041	995.069	991.709
SPAC222.12c	I	969784	971167	79.4148	4317.49	4312.55
SPAC222.13c	I	969784	971167	79.4148	4317.49	4312.55
SPAC222.13c	I	971538	971886	1.85283	6.07778	3.85507
SPAC821.10c	I	1003409	1003855	14.3461	435.163	432.097
SPAC1A6.04c	I	1076988	1077835	48.4387	2212.56	2208.58
SPAC56E4.04c	I	1252880	1253898	61.4026	3605.27	3600.61
SPAC1565.07c	I	1305964	1307035	69.2201	3558.44	3553.81
SPAC1565.08	I	1305964	1307035	69.2201	3558.44	3553.81
SPAC1002.09c	I	1813360	1814560	52.2512	2363.34	2359.26
SPAC1002.10c	I	1813360	1814560	52.2512	2363.34	2359.26
SPAC140.01	I	1895112	1896467	50.8366	2278.81	2274.79
SPAC110.04c	I	1920598	1920988	7.4813	140.797	138
SPAC23C11.05	I	2140269	2140815	10.3059	227.413	224.509
SPAC17G8.04c	I	2349012	2349693	10.3348	228.44	225.535
SPAC32A11.04c	I	2444282	2445602	5.59388	87.5873	85.0019
SPAC32A11.01	I	2444282	2445602	5.59388	87.5873	85.0019
SPAC1B2.03c	I	2811825	2812872	33.2666	1459.25	1455.63
SPAC1B2.06	I	2811825	2812872	33.2666	1459.25	1455.63
SPAC24C9.06c	I	3050883	3051900	87.5679	6114.95	6107.85
SPAC3A11.12c	I	3443662	3444269	8.49283	167.022	164.178
SPAC328.02	I	3478644	3479446	10.9905	317.581	314.605
SPAC328.03	I	3478644	3479446	10.9905	317.581	314.605
SPAC926.09c	I	3906696	3907372	27.2682	1284.07	1280.53
SPAC683.03	I	4195678	4195983	4.91582	62.6054	60.0996
SPAC25G10.08	I	4309591	4311031	12.8776	429.694	426.632
SPAC25G10.07c	I	4309591	4311031	12.8776	429.694	426.632
SPAC29E6.07	I	4415092	4415529	19.8026	680.441	677.251
SPAC29E6.08	I	4415092	4415529	19.8026	680.441	677.251
SPAC9E9.07c	I	4449185	4449835	38.4913	1675.99	1672.26
SPAC1782.06c	I	4766353	4767672	16.0584	453.126	450.048
SPAC1782.07	I	4766353	4767672	16.0584	453.126	450.048
SPAC19B12.03	I	4882654	4883438	27.0453	1148.88	1145.44
SPAPB8E5.03	I	4914103	4914405	2.87879	21.9441	19.5576
SPAPB8E5.04c	I	4914103	4914405	2.87879	21.9441	19.5576
SPAC890.06	I	5011132	5012323	25.7545	967.456	964.111
SPAC1006.07	I	5085224	5086017	12.2911	363.053	360.045
SPAC13D1.01c	I	5192985	5193325	1.99591	9.47204	7.18279
SPAC19D5.09c	I	5197486	5198169	2.49733	16.9507	14.5921
SPAP8A3.09c	I	5331991	5333284	47.7189	2094.62	2090.73
SPAC4D7.10c	I	5369805	5370393	28.435	1033.29	1029.91
SPAC750.03c	I	5562058	5562624	1.87642	5.97707	3.75696
SPBPB10D8.04c	II	93033	93397	14.6438	411.085	408.038
SPBPB10D8.05c	II	95785	96141	13.9463	404.034	400.992
SPBPB10D8.06c	II	98543	98927	15.8232	450.467	447.391
SPBPB10D8.07c	II	101306	101659	14.6938	395.824	392.79
SPBC1683.08	II	155706	156238	11.4476	284.469	281.517
SPBC660.10	II	213066	213273	1.64314	4.33932	2.17923
SPBC660.11	II	213989	216151	50.6793	2304.56	2300.51
SPBC660.12c	II	213989	216151	50.6793	2304.56	2300.51
SPBC660.10	II	213989	216151	50.6793	2304.56	2300.51
SPBC428.08c	II	453798	454133	3.75982	36.1383	33.698
SPBC428.07	II	453798	454133	3.75982	36.1383	33.698
SPBC1685.15c	II	533845	536275	21.007	759.448	756.21
SPBC649.02	II	533845	536275	21.007	759.448	756.21
SPBC649.04	II	538821	540535	40.704	1691.74	1688.01
SPBC354.10	II	570669	570990	6.69208	135.899	133.114
SPBC839.16	II	627667	628083	23.9264	1110.46	1107.04
SPBC119.04	II	719384	719930	8.83362	176.719	173.864
SPBC216.02	II	897779	898104	6.9294	119.07	116.348
SPBP35G2.02	II	966056	966293	3.11775	23.6714	21.2756
SPBC146.14c	II	1031211	1032302	15.4659	431.025	427.962
SPBC337.02c	II	1032529	1033556	1.76481	6.2768	4.0484
SPBC337.08c	II	1045409	1045883	10.1658	283.952	281.001
SPBC1709.05	II	1106128	1106693	16.8344	580.334	577.192
SPBC8D2.20c	II	1392632	1393748	25.5688	1198.22	1194.74
SPBC8D2.19	II	1392632	1393748	25.5688	1198.22	1194.74
SPBC8D2.18c	II	1392632	1393748	25.5688	1198.22	1194.74
SPBC32H8.12c	II	1476527	1477655	59.9974	3550.28	3545.67
SPBC11B10.10c	II	1502222	1503526	47.979	2142.51	2138.59
SPBC28F2.03	II	1576046	1576696	19.1706	735.365	732.144
SPBC16E9.19	II	1923191	1923640	24.521	904.422	901.108
SPBC16E9.06c	II	1923191	1923640	24.521	904.422	901.108
SPBC16E9.05	II	1923191	1923640	24.521	904.422	901.108
SPBC29A3.21	II	2037157	2037595	10.339	288.267	285.312
SPBC29A10.01	II	2532594	2533136	6.38747	106.183	103.516
SPBC1826.01c	II	2625196	2626273	31.6687	1395.73	1392.14
SPBC6B1.02	II	2627473	2627697	2.27422	11.111	8.80292
SPBC6B1.07	II	2641139	2642506	32.5632	1247.34	1243.84
SPBC4F6.06	II	2694048	2694791	23.3143	900.812	897.5
SPBC4F6.16c	II	2720853	2721240	6.08096	102.287	99.6384
SPBC4F6.18c	II	2727756	2728341	22.1693	790.452	787.198
SPBC19C7.05	II	2829737	2829989	3.86832	38.1859	35.7397
SPBP19A11.06	II	2863442	2864691	36.9667	1656.67	1652.96
SPBP4H10.15	II	2902756	2903499	33.3922	1355.56	1351.99
SPBC776.08c	II	3190570	3191783	34.5606	1402.74	1399.14
SPBC776.09	II	3190570	3191783	34.5606	1402.74	1399.14
SPBC25H2.08c	II	3271776	3271986	1.97983	7.19623	4.94565
SPBC25H2.07	II	3271776	3271986	1.97983	7.19623	4.94565
SPBC25H2.07	II	3272316	3273251	36.6681	1698.45	1694.71
SPBC25H2.06c	II	3272316	3273251	36.6681	1698.45	1694.71
SPBP8B7.16c	II	3664487	3665651	14.1758	401.674	398.635
SPBC23E6.01c	II	3837894	3838623	30.1965	1179.76	1176.29
SPBC26H8.07c	II	3964860	3965122	1.62034	4.61897	2.44486
SPBC26H8.08c	II	3965511	3966926	61.7199	2943.27	2938.99
SPBC26H8.07c	II	3965511	3966926	61.7199	2943.27	2938.99
SPBC14F5.06	II	4164116	4164528	22.4675	798.034	794.775
SPBC16G5.15c	II	4241038	4241519	1.58813	4.2937	2.13832
SPBC16G5.15c	II	4241996	4243201	21.7376	705.904	702.698
SPCC794.15	III	277745	278069	7.82429	158.471	155.641
SPCC553.10	III	284937	285374	9.74873	221.203	218.306
SPCC364.01	III	485984	486243	4.9653	63.2253	60.7177
SPCC970.06	III	504485	504961	11.3451	265.13	262.196
SPCC962.03c	III	551745	552391	7.55496	147.865	145.055
SPCC1393.07c	III	809014	809299	5.97579	104.084	101.427
SPCC1795.11	III	976811	977299	13.9805	489.968	486.872
SPCC1795.10c	III	976811	977299	13.9805	489.968	486.872
SPCC645.14c	III	1263161	1264002	39.5302	1963.63	1959.8
SPCC417.08	III	1685367	1685991	26.2371	1311.54	1307.99
SPCC285.16c	III	1830854	1832294	48.4168	2645.53	2641.36
SPCC285.17	III	1830854	1832294	48.4168	2645.53	2641.36
SPCC18.18c	III	1990596	1991113	27.8321	1093.94	1090.53
SPCC290.04	III	2000903	2001318	7.89133	163.616	160.777
SPCC1739.01	III	2024144	2024847	32.1211	1380.75	1377.17
SPCC1739.01	III	2025254	2025508	1.63874	4.40052	2.23763
SPCC1620.05	III	2154764	2155386	18.6488	564.895	561.76
SPCC1620.06c	III	2154764	2155386	18.6488	564.895	561.76
SPCC1620.07c	III	2154764	2155386	18.6488	564.895	561.76

## Sheet: C2_lsd1ftp_peakgenes
Gene name	chr	start	end	fold_enrichment	-LOG10 pvalue	-LOG10 qvalue
SPAC1F8.08	I	103633	104087	21.8435	724.118	720.584
SPAC13G6.10c	I	193456	195210	13.0415	379.194	375.986
SPAC13G6.11c	I	193456	195210	13.0415	379.194	375.986
SPAC12G12.02	I	344977	345394	3.78156	41.5811	38.9267
SPAC12G12.03	I	344977	345394	3.78156	41.5811	38.9267
SPAC630.15	I	359979	362292	27.134	1024.56	1020.76
SPAC630.09c	I	359979	362292	27.134	1024.56	1020.76
SPAC630.08c	I	359979	362292	27.134	1024.56	1020.76
SPAC22G7.06c	I	744885	746402	13.116	413.395	410.151
SPAC222.09	I	959308	959911	2.32576	12.8092	10.3579
SPAC222.09	I	960189	960489	1.87437	7.05316	4.72597
SPAC222.12c	I	968733	971944	50.3963	2426.57	2421.67
SPAC222.13c	I	968733	971944	50.3963	2426.57	2421.67
SPAC821.10c	I	1003516	1003851	5.82462	98.5272	95.6948
SPAC1A6.04c	I	1076920	1077888	24.737	896.149	892.466
SPAC56E4.04c	I	1251686	1251935	1.80537	7.96764	5.61038
SPAC56E4.04c	I	1252184	1254126	42.725	2270.58	2265.94
SPAC1565.08	I	1306004	1307315	50.1768	2378.36	2373.5
SPAC1002.09c	I	1812794	1814524	35.1026	1408.88	1404.8
SPAC1002.10c	I	1812794	1814524	35.1026	1408.88	1404.8
SPAC1002.10c	I	1814751	1815102	1.72832	5.29761	3.04888
SPAPB1A10.14	I	1891052	1891441	1.92402	7.28264	4.94698
SPAC140.01	I	1895096	1896691	28.4164	1051.63	1047.81
SPAC110.04c	I	1920622	1921017	6.26449	104.903	102.06
SPAC23C11.05	I	2140278	2141397	9.32102	196.682	193.699
SPAC4G9.16c	I	2283773	2284046	1.50631	3.93759	1.78848
SPAC17G8.04c	I	2348521	2349701	6.2329	98.4252	95.593
SPAC32A11.04c	I	2444769	2446073	3.07988	26.0205	23.4469
SPAC32A11.01	I	2444769	2446073	3.07988	26.0205	23.4469
SPAC1B2.03c	I	2811414	2813109	23.1881	896.749	893.065
SPAC1B2.06	I	2811414	2813109	23.1881	896.749	893.065
SPAC24C9.06c	I	3050238	3051981	58.964	3728	3720.9
SPAC3A11.12c	I	3443620	3444234	5.94709	91.2345	88.4194
SPAC3A11.12c	I	3444470	3444807	1.6343	4.69524	2.48307
SPAC328.02	I	3478681	3479594	8.19466	200.121	197.131
SPAC328.03	I	3478681	3479594	8.19466	200.121	197.131
SPAC926.09c	I	3906291	3907375	22.0999	970.653	966.907
SPAC683.03	I	4195725	4196057	2.38947	12.451	10.0053
SPAC25G10.08	I	4309119	4311569	10.4928	316.73	313.597
SPAC25G10.07c	I	4309119	4311569	10.4928	316.73	313.597
SPAC29E6.07	I	4415091	4415521	9.45673	212.109	209.103
SPAC29E6.08	I	4415091	4415521	9.45673	212.109	209.103
SPAC9E9.07c	I	4448055	4448485	1.62333	5.10372	2.86632
SPAC9E9.07c	I	4448791	4449863	29.098	1163.22	1159.28
SPAC1782.06c	I	4765946	4767807	12.9535	332.89	329.737
SPAC1782.07	I	4765946	4767807	12.9535	332.89	329.737
SPAC19B12.03	I	4882593	4883452	26.4941	1138.99	1135.08
SPAPB8E5.03	I	4914117	4914506	2.01951	8.49641	6.12458
SPAPB8E5.04c	I	4914117	4914506	2.01951	8.49641	6.12458
SPAC890.06	I	5011281	5012027	13.4637	379.501	376.293
SPAC890.06	I	5012295	5012622	1.65708	4.19961	2.02683
SPAC1006.07	I	5085222	5086696	9.98725	266.121	263.052
SPAP8A3.09c	I	5331812	5333485	31.8728	1233.61	1229.63
SPAC4D7.10c	I	5369750	5370977	17.9054	541.971	538.613
SPBPB10D8.04c	II	92680	93453	15.1671	442.9	439.63
SPBPB10D8.05c	II	95485	96200	13.7798	404.316	401.082
SPBPB10D8.06c	II	98196	98963	15.7255	454.549	451.267
SPBPB10D8.07c	II	101070	101993	16.2056	467.297	464.003
SPBC1683.08	II	155888	156226	5.22434	74.8599	72.0914
SPBC660.11	II	213828	216692	44.9324	1999.55	1995.12
SPBC660.12c	II	213828	216692	44.9324	1999.55	1995.12
SPBC660.10	II	213828	216692	44.9324	1999.55	1995.12
SPBC1685.15c	II	533077	533399	1.69773	5.57605	3.31202
SPBC1685.15c	II	533649	536263	10.8008	287.958	284.859
SPBC649.02	II	533649	536263	10.8008	287.958	284.859
SPBC649.03	II	537194	537487	1.68097	4.79334	2.57539
SPBC649.04	II	538379	540126	22.8068	770.41	766.839
SPBC354.10	II	570727	571073	2.74954	21.7396	19.2004
SPBC839.15c	II	627416	628207	17.3631	709.833	706.314
SPBC839.16	II	627416	628207	17.3631	709.833	706.314
SPBC119.04	II	719396	720008	4.67468	57.2125	54.4971
SPBC216.02	II	897844	898075	3.60791	34.1098	31.4875
SPBP35G2.02	II	966043	966266	2.03986	7.8725	5.5177
SPBC146.14c	II	1030945	1032338	9.46607	203.425	200.43
SPBC337.02c	II	1032865	1033445	2.0314	8.87727	6.496
SPBC337.08c	II	1045465	1045858	4.80988	81.6068	78.8198
SPBC1709.05	II	1106126	1106831	7.71703	173.18	170.238
SPBC8D2.20c	II	1391687	1394657	16.391	641.116	637.674
SPBC8D2.19	II	1391687	1394657	16.391	641.116	637.674
SPBC8D2.18c	II	1391687	1394657	16.391	641.116	637.674
SPBC32H8.12c	II	1476250	1477637	22.6433	904.222	900.532
SPBC11B10.10c	II	1502370	1503551	19.284	646.587	643.139
SPBC28F2.03	II	1576021	1576772	12.8768	409.812	406.573
SPBC28F2.04c	II	1577452	1577715	1.7412	5.34845	3.09733
SPBC16E9.19	II	1923198	1923730	15.6981	480.187	476.881
SPBC16E9.06c	II	1923198	1923730	15.6981	480.187	476.881
SPBC16E9.05	II	1923198	1923730	15.6981	480.187	476.881
SPBC29A3.21	II	2037153	2037498	8.00598	192.591	189.617
SPBC29A10.01	II	2532537	2533124	4.8676	65.0863	62.3459
SPBC29A10.01	II	2533359	2533598	1.89502	6.7965	4.47894
SPBC1826.01c	II	2625154	2626299	18.3521	653.507	650.052
SPBC6B1.07	II	2641109	2643204	23.8834	822.885	819.273
SPBC4F6.06	II	2694027	2694495	13.054	387.98	384.763
SPBC4F6.16c	II	2720809	2721645	5.48081	85.9726	83.1709
SPBC4F6.18c	II	2727896	2728272	7.01358	132.065	129.182
SPBC19C7.05	II	2829770	2830099	2.83314	19.1607	16.6426
SPBP19A11.06	II	2863219	2865407	20.5407	738.999	735.453
SPBP4H10.13	II	2897105	2897385	1.45177	3.49168	1.39454
SPBP4H10.15	II	2902761	2903945	20.3233	685.211	681.723
SPBC776.08c	II	3189981	3190411	1.69278	4.99705	2.76548
SPBC776.08c	II	3190940	3192239	17.7169	553.403	550.035
SPBC776.09	II	3190940	3192239	17.7169	553.403	550.035
SPBC25H2.07	II	3271810	3273765	25.6573	1054.17	1050.35
SPBC25H2.06c	II	3271810	3273765	25.6573	1054.17	1050.35
SPBP8B7.16c	II	3664518	3665651	10.252	246.472	243.428
SPBC23E6.01c	II	3837065	3837485	1.51922	3.49197	1.39478
SPBC23E6.01c	II	3837882	3838603	17.4078	546.092	542.731
SPBC26H8.07c	II	3964399	3965339	1.64335	5.49268	3.23286
SPBC26H8.08c	II	3965610	3967176	30.2013	1144.85	1140.92
SPBC26H8.07c	II	3965610	3967176	30.2013	1144.85	1140.92
SPBC14F5.06	II	4164147	4164536	11.5214	298.211	295.101
SPBC16G5.15c	II	4240592	4240947	1.71119	4.98657	2.75553
SPBC16G5.15c	II	4241330	4241770	1.67125	5.07084	2.83571
SPBC16G5.15c	II	4242006	4243172	13.1458	339.989	336.828
SPCC794.15	III	277779	278047	4.18119	50.209	47.5207
SPCC553.10	III	285061	285370	4.56913	58.1321	55.4138
SPCC364.01	III	485961	486282	5.35463	74.3533	71.5862
SPCC970.06	III	503948	504962	11.5025	275.986	272.902
SPCC962.03c	III	551681	552468	5.80454	94.1766	91.3542
SPCC1393.07c	III	809031	809267	2.92178	24.8041	22.2389
SPCC1795.10c	III	976954	977335	7.95581	201.619	198.626
SPCC23B6.01c	III	1262557	1265213	31.8959	1491.74	1487.61
SPCC645.14c	III	1262557	1265213	31.8959	1491.74	1487.61
SPCC417.08	III	1685329	1686296	16.9678	710.74	707.22
SPCC285.16c	III	1830454	1832721	35.3873	1764.8	1760.52
SPCC285.17	III	1830454	1832721	35.3873	1764.8	1760.52
SPCC18.18c	III	1990582	1991119	17.3265	552.284	548.917
SPCC290.04	III	2000932	2001300	3.25121	29.5592	26.9628
SPCC1739.01	III	2024055	2024959	27.2392	1110.62	1106.74
SPCC1620.05	III	2154757	2155431	11.6159	280.291	277.201
SPCC1620.06c	III	2154757	2155431	11.6159	280.291	277.201
SPCC1620.07c	III	2154757	2155431	11.6159	280.291	277.201

## Sheet: C3_lsd1deltahmgftp_peakgenes
Gene name	chr	start	end	fold_enrichment	-LOG10 pvalue	-LOG10 qvalue
SPAC13G6.10c	I	193853	194308	2.68651	19.1952	15.522
SPAC13G6.11c	I	193853	194308	2.68651	19.1952	15.522
SPAC222.12c	I	970370	970588	2.66853	17.7322	14.1153
SPAC56E4.04c	I	1253497	1253767	4.28825	60.3368	55.8817
SPAC1002.09c	I	1813766	1814062	2.67504	17.0168	13.4303
SPAC1002.10c	I	1813766	1814062	2.67504	17.0168	13.4303
SPAC19A8.01c	I	2491912	2492137	1.67137	4.86794	2.05402
SPAC7D4.04	I	2630647	2631110	1.6658	4.56783	1.80487
SPAC24C9.06c	I	3051418	3051736	5.32045	98.6021	93.8845
SPAC29E6.07	I	4415185	4415448	3.66915	37.3293	33.2343
SPAC4F10.09c	I	4849081	4849340	1.88743	6.50796	3.52059
SPBC660.11	II	214649	215254	3.86175	40.2397	36.1068
SPBC660.10	II	214649	215254	3.86175	40.2397	36.1068
SPBC800.10c	II	271011	271229	1.67187	4.92323	2.10222
SPBC713.04c	II	873443	873649	1.77907	5.66665	2.75057
SPBC337.08c	II	1045542	1045839	3.6253	44.406	40.1589
SPBC11B10.10c	II	1502249	1502477	1.592	4.11308	1.45128
SPBC11B10.10c	II	1502855	1503502	13.7401	406.613	401.068
SPBC1E8.04	II	1966205	1966465	1.7228	5.25086	2.38459
SPBC6B1.07	II	2641671	2641972	2.29107	11.2704	8.01114
SPBP19A11.06	II	2863533	2863891	3.92751	45.6637	41.3779
SPBP4H10.15	II	2902880	2903142	2.65372	17.4152	13.8086
SPBC1703.06	II	2926020	2926263	1.5755	4.10263	1.44316
SPBC776.08c	II	3191088	3191360	2.74301	18.7049	15.0472
SPBC776.09	II	3191088	3191360	2.74301	18.7049	15.0472
SPBC25H2.07	II	3272564	3272965	2.96451	25.5364	21.7149
SPBC25H2.06c	II	3272564	3272965	2.96451	25.5364	21.7149
SPBCPT2R1.08c	II	4534985	4535189	1.34161	4.30983	1.59939
SPBCPT2R1.08c	II	4535666	4535874	1.33487	3.97015	1.35092
SPCC162.04c	III	1580084	1580318	2.34628	12.0373	8.73812
SPCC290.04	III	2000974	2001181	2.43272	14.7165	11.2728

## Sheet: C4_lsd1ftpclr4del_peakgenes
Gene name	chr	start	end	fold_enrichment	-LOG10 pvalue	-LOG10 qvalue
SPAC1F8.07c	I	103488	104104	31.9947	1472.96	1469.31
SPAC1F8.08	I	103488	104104	31.9947	1472.96	1469.31
SPAC13G6.10c	I	192755	195204	19.3172	812.356	809.116
SPAC13G6.11c	I	192755	195204	19.3172	812.356	809.116
SPAC12G12.02	I	344701	345415	5.40416	100.806	98.1164
SPAC12G12.03	I	344701	345415	5.40416	100.806	98.1164
SPAC630.15	I	359946	361896	38.2987	1962.94	1958.96
SPAC630.08c	I	359946	361896	38.2987	1962.94	1958.96
SPAC22G7.06c	I	744356	744715	1.60081	6.09155	3.96834
SPAC22G7.06c	I	744943	746448	17.0202	727.465	724.272
SPAC222.09	I	959308	960486	3.81412	49.8749	47.3022
SPAC222.10c	I	962643	962886	1.70701	5.11716	3.04785
SPAC222.12c	I	968335	972147	55.4909	3274.29	3269.61
SPAC222.13c	I	968335	972147	55.4909	3274.29	3269.61
SPAC821.10c	I	1003395	1003877	7.06369	164.274	161.49
SPAC1A6.04c	I	1076910	1077861	32.6347	1566.4	1562.69
SPAC56E4.04c	I	1251682	1251901	1.51251	4.7183	2.67678
SPAC56E4.04c	I	1252135	1254129	48.8813	3230.45	3225.8
SPAC1565.07c	I	1305956	1307675	64.2057	3906.43	3901.47
SPAC1565.08	I	1305956	1307675	64.2057	3906.43	3901.47
SPAC1002.03c	I	1801883	1802131	1.45966	3.53558	1.60751
SPAC1002.09c	I	1812121	1812564	1.62257	6.32269	4.18881
SPAC1002.09c	I	1812892	1815374	44.8259	2331.59	2327.41
SPAC1002.10c	I	1812892	1815374	44.8259	2331.59	2327.41
SPAC140.01	I	1895080	1896792	37.5652	1836	1832.11
SPAC140.02	I	1897570	1897947	1.6166	6.38109	4.24511
SPAC110.03	I	1917148	1917421	1.41425	3.22322	1.33848
SPAC110.04c	I	1918876	1919223	1.73763	8.08302	5.87755
SPAC110.04c	I	1920575	1921032	8.55654	213.489	210.64
SPAC23C11.05	I	2140275	2141357	13.0455	398.556	395.554
SPAC23C11.06c	I	2142303	2142647	1.51273	4.17055	2.17443
SPAC17G8.04c	I	2348557	2349970	8.64142	205.566	202.726
SPAC17G8.06c	I	2351454	2351792	1.70805	6.81821	4.66235
SPAC32A11.04c	I	2444082	2445948	5.12033	88.9471	86.2783
SPAC32A11.01	I	2444082	2445948	5.12033	88.9471	86.2783
SPAC1B2.03c	I	2811325	2813352	30.7654	1585.9	1582.17
SPAC1B2.06	I	2811325	2813352	30.7654	1585.9	1582.17
SPAC24C9.06c	I	3049984	3051957	66.9415	5235.42	5228.32
SPAC1486.04c	I	3196747	3196979	2.49113	21.1545	18.728
SPAC3A11.12c	I	3443644	3444795	8.72042	210.767	207.921
SPAC328.02	I	3478617	3479694	9.90235	325.827	322.892
SPAC328.03	I	3478617	3479694	9.90235	325.827	322.892
SPAC4H3.10c	I	3846631	3846986	7.89545	234.203	231.337
SPAC926.09c	I	3906257	3908014	29.7638	1757.89	1754.06
SPAC323.01c	I	3906257	3908014	29.7638	1757.89	1754.06
SPAC19G12.07c	I	4055245	4055555	1.68249	5.63936	3.53893
SPAC25B8.19c	I	4193756	4193975	1.57967	4.88202	2.82742
SPAC683.03	I	4195676	4196042	5.02014	78.4165	75.769
SPAC25G10.08	I	4308981	4311536	10.7164	389.051	386.056
SPAC25G10.07c	I	4308981	4311536	10.7164	389.051	386.056
SPAC29E6.07	I	4415080	4415720	14.2188	497.505	494.442
SPAC29E6.08	I	4415080	4415720	14.2188	497.505	494.442
SPAC9E9.07c	I	4448156	4448422	1.65032	5.75839	3.65081
SPAC9E9.07c	I	4448729	4449859	35.9127	1847.2	1843.29
SPAC1782.06c	I	4765945	4767756	16.2518	557.173	554.075
SPAC1782.07	I	4765945	4767756	16.2518	557.173	554.075
SPAC1782.08c	I	4767976	4768364	1.5521	4.37036	2.35878
SPAC1782.07	I	4767976	4768364	1.5521	4.37036	2.35878
SPAC1782.08c	I	4768606	4769499	2.02347	8.88855	6.654
SPAC19B12.03	I	4882583	4883499	29.6429	1582.43	1578.71
SPAPB8E5.03	I	4914090	4914541	2.40908	16.4015	14.0211
SPAPB8E5.04c	I	4914090	4914541	2.40908	16.4015	14.0211
SPAC890.04c	I	5007379	5007683	1.56994	4.58139	2.55165
SPAC890.06	I	5010994	5012274	18.9848	753.621	750.413
SPAC890.06	I	5012561	5013136	1.58973	5.06957	3.0033
SPAC1006.07	I	5085196	5086583	12.0712	426.928	423.908
SPAP8A3.08	I	5329274	5329669	2.28534	12.7348	10.412
SPAP8A3.08	I	5330587	5330915	1.69357	5.21718	3.14034
SPAP8A3.09c	I	5330587	5330915	1.69357	5.21718	3.14034
SPAP8A3.09c	I	5331373	5333372	41.017	2068.69	2064.65
SPAC4D7.09	I	5368918	5369285	2.09489	9.88106	7.61724
SPAC4D7.10c	I	5369679	5370952	25.8529	1093.41	1089.98
SPAC4D7.10c	I	5371234	5371455	1.56939	4.17274	2.17638
SPAC869.04	I	5511915	5512197	1.45047	3.19263	1.31286
SPAC750.02c	I	5561992	5562479	1.95206	7.94051	5.73948
SPBPB10D8.04c	II	91845	94173	24.4341	1053.62	1050.22
SPBPB10D8.05c	II	94698	95171	1.46629	4.5822	2.55234
SPBPB10D8.05c	II	95490	96657	23.1275	1031.37	1027.99
SPBPB10D8.06c	II	97200	97531	1.67896	6.01618	3.89596
SPBPB10D8.06c	II	97895	99411	25.3276	1079.93	1076.51
SPBPB10D8.07c	II	99957	102184	25.5672	1076.36	1072.94
SPBC1683.01	II	132702	132957	1.84801	7.15569	4.98661
SPBC1683.08	II	155765	156254	7.98154	190.072	187.253
SPBC660.10	II	212797	213663	1.80999	7.04307	4.878
SPBC660.11	II	213880	216633	54.1722	3045.77	3041.28
SPBC660.12c	II	213880	216633	54.1722	3045.77	3041.28
SPBC660.10	II	213880	216633	54.1722	3045.77	3041.28
SPBC428.08c	II	453906	454118	2.03658	9.10789	6.86672
SPBC428.07	II	453906	454118	2.03658	9.10789	6.86672
SPBC1685.14c	II	531373	531810	1.93067	8.99163	6.75376
SPBC1685.15c	II	532662	536268	11.2718	363.884	360.911
SPBC649.02	II	532662	536268	11.2718	363.884	360.911
SPBC649.03	II	537067	537739	1.70358	6.55036	4.4057
SPBC649.04	II	538260	540827	31.2091	1423.11	1419.5
SPBC354.10	II	570662	570973	4.96579	94.0341	91.3564
SPBC839.15c	II	627434	628401	21.9819	1190.94	1187.46
SPBC839.16	II	627434	628401	21.9819	1190.94	1187.46
SPBC839.16	II	628752	629170	1.52888	4.47493	2.45304
SPBC119.04	II	719361	720021	6.92742	140.646	137.895
SPBC216.02	II	897761	898190	7.2666	155.738	152.964
SPBP35G2.02	II	965975	966310	3.49942	36.8159	34.2964
SPBP35G2.14	II	992827	993039	1.63453	4.69731	2.65762
SPBC146.14c	II	1030249	1033584	11.8674	345.499	342.545
SPBC337.02c	II	1030249	1033584	11.8674	345.499	342.545
SPBC337.08c	II	1044907	1045926	7.17202	202.412	199.576
SPBC337.16	II	1058151	1058684	1.88064	7.03837	4.8735
SPBC1709.05	II	1106114	1107323	13.7197	515.051	511.977
SPBC1709.08	II	1117282	1117530	1.67252	4.98001	2.91947
SPBC27B12.12c	II	1352519	1352733	1.57359	4.6981	2.65838
SPBC8D2.20c	II	1391695	1394637	23.1537	1261.59	1258.07
SPBC8D2.19	II	1391695	1394637	23.1537	1261.59	1258.07
SPBC8D2.18c	II	1391695	1394637	23.1537	1261.59	1258.07
SPBC32H8.12c	II	1476246	1477655	32.0729	1839.07	1835.17
SPBC32H8.13c	II	1478321	1478685	1.69284	5.68875	3.58442
SPBC11B10.10c	II	1502255	1503537	27.3391	1279.34	1275.81
SPBC83.01	II	1513448	1513766	1.68078	6.49914	4.35682
SPBC83.02c	II	1513448	1513766	1.68078	6.49914	4.35682
SPBC28F2.03	II	1576014	1576831	16.9227	741.771	738.569
SPBC16E9.03c	II	1920969	1921377	1.45621	3.18182	1.30296
SPBC16E9.19	II	1922363	1922947	1.76801	6.42993	4.29159
SPBC16E9.06c	II	1922363	1922947	1.76801	6.42993	4.29159
SPBC16E9.19	II	1923162	1924282	20.8037	863.721	860.451
SPBC16E9.06c	II	1923162	1924282	20.8037	863.721	860.451
SPBC16E9.05	II	1923162	1924282	20.8037	863.721	860.451
SPBC29A3.21	II	2037135	2037656	11.316	402.917	399.912
SPBC23G7.10c	II	2118522	2118773	1.95206	7.94051	5.73948
SPBC14C8.15	II	2232245	2232512	1.63657	4.573	2.54419
SPBC14C8.16c	II	2232245	2232512	1.63657	4.573	2.54419
SPBC21D10.05c	II	2440085	2440369	1.79071	6.84528	4.68843
SPBC365.16	II	2531372	2531694	1.42783	3.77167	1.81509
SPBC29A10.01	II	2532249	2534011	6.53548	133.305	130.564
SPBC29A10.07	II	2552085	2552392	1.61303	4.95769	2.8985
SPBC29A10.08	II	2554073	2554348	1.43698	3.51874	1.59202
SPBC29A10.09c	II	2554073	2554348	1.43698	3.51874	1.59202
SPBC1826.01c	II	2624464	2624719	1.74033	7.19786	5.02743
SPBC1826.01c	II	2624991	2626306	22.8686	1066.82	1063.41
SPBC6B1.02	II	2627427	2627732	1.92123	7.87862	5.68141
SPBC6B1.02	II	2629870	2630450	1.50582	3.89903	1.93061
SPBC6B1.07	II	2641060	2644621	24.6864	1024.16	1020.79
SPBC6B1.08c	II	2645135	2645370	1.42202	3.27	1.37809
SPBC6B1.08c	II	2646200	2646509	1.53015	3.61458	1.67827
SPBC3E7.16c	II	2688928	2689241	1.41075	3.31486	1.41479
SPBC4F6.06	II	2693986	2694878	20.9938	937.313	934
SPBC4F6.06	II	2695151	2695447	1.4689	3.80291	1.84415
SPBC4F6.16c	II	2720777	2721467	8.43588	218.98	216.125
SPBC4F6.18c	II	2727605	2728320	11.1166	337.389	334.442
SPBC32F12.17	II	2806030	2806270	1.85025	7.52677	5.34302
SPBC19C7.05	II	2829725	2830060	3.78509	43.7058	41.1575
SPBP19A11.06	II	2863178	2865381	27.2029	1310.22	1306.67
SPBP19A11.06	II	2866561	2866848	1.7367	5.54247	3.44649
SPBP4H10.15	II	2902732	2904491	22.4675	939.473	936.158
SPBP4H10.15	II	2905010	2905235	1.68057	7.31735	5.14223
SPBP4H10.16c	II	2906165	2906767	1.69824	5.84889	3.737
SPBC4C3.07	II	3123071	3123304	1.57017	4.78492	2.73878
SPBC776.08c	II	3190232	3192276	26.1346	1151.43	1147.97
SPBC776.09	II	3190232	3192276	26.1346	1151.43	1147.97
SPBC776.09	II	3192804	3193152	1.89641	8.5302	6.30886
SPBC19F8.04c	II	3234914	3235247	1.6902	4.8691	2.81509
SPBC25H2.08c	II	3271114	3271533	2.04289	9.62416	7.36728
SPBC25H2.08c	II	3271773	3273774	32.473	1740.04	1736.22
SPBC25H2.07	II	3271773	3273774	32.473	1740.04	1736.22
SPBC25H2.06c	II	3271773	3273774	32.473	1740.04	1736.22
SPBC25H2.06c	II	3275049	3275423	1.79781	8.6432	6.41677
SPBC25H2.05	II	3275049	3275423	1.79781	8.6432	6.41677
SPBC25H2.04c	II	3275916	3276325	1.65486	5.21973	3.14259
SPBC25H2.04c	II	3276707	3276932	1.90948	9.20816	6.96436
SPBC25H2.03	II	3276707	3276932	1.90948	9.20816	6.96436
SPBP8B7.16c	II	3663289	3663573	1.71471	6.40066	4.2639
SPBP8B7.16c	II	3663908	3665675	12.0003	375.034	372.05
SPBP8B7.17c	II	3663908	3665675	12.0003	375.034	372.05
SPBC21C3.01c	II	3789062	3789296	2.40436	14.6633	12.3061
SPBC23E6.01c	II	3837854	3838680	25.4083	1119.93	1116.48
SPBC23E6.07c	II	3855009	3855352	1.62642	4.62637	2.5912
SPBC1677.03c	II	3936756	3936983	1.53322	4.30076	2.29482
SPBC26H8.08c	II	3964397	3967618	35.2084	1680.43	1676.65
SPBC26H8.07c	II	3964397	3967618	35.2084	1680.43	1676.65
SPBC14F5.06	II	4164119	4164851	20.5068	846.301	843.04
SPBC14F5.10c	II	4176734	4177161	1.73208	5.50181	3.4079
SPBC16G5.13	II	4238324	4238894	1.39446	3.31996	1.4194
SPBC16G5.14c	II	4238324	4238894	1.39446	3.31996	1.4194
SPBC16G5.15c	II	4240303	4241800	1.98384	10.3482	8.0736
SPBC16G5.15c	II	4242029	4243250	18.7588	688.94	685.769
SPBC16G5.16	II	4244755	4245362	1.87745	7.30049	5.12627
SPBC1652.01	II	4253363	4253989	1.56243	4.0328	2.05058
SPBC1289.14	II	4411369	4411597	1.83303	6.46321	4.32221
SPCC794.15	III	277710	278096	8.09309	202.555	199.719
SPCC553.10	III	284930	285402	8.19565	200.139	197.306
SPCC364.01	III	485933	486316	7.87964	175.867	173.068
SPCC970.06	III	503761	504993	14.3786	462.835	459.792
SPCC962.03c	III	550508	552415	8.52073	218.886	216.032
SPCC1393.07c	III	808968	809292	4.51578	77.1112	74.4667
SPCC1795.11	III	976509	977641	12.5716	504.31	501.242
SPCC1795.10c	III	976509	977641	12.5716	504.31	501.242
SPCC23B6.01c	III	1262393	1264363	37.5471	2218.09	2213.99
SPCC645.14c	III	1262393	1264363	37.5471	2218.09	2213.99
SPCC23B6.01c	III	1264776	1265449	2.04715	12.1222	9.81122
SPCC417.08	III	1685347	1686816	20.0987	1084.21	1080.78
SPCC285.16c	III	1830033	1832993	38.5651	2357.63	2353.43
SPCC285.17	III	1830033	1832993	38.5651	2357.63	2353.43
SPCC18.18c	III	1989887	1991414	26.5522	1171.24	1167.76
SPCC290.04	III	2000912	2001308	5.51265	103.828	101.133
SPCC1739.01	III	2024026	2025363	34.9419	1885.29	1881.35
SPCC1620.05	III	2154083	2155437	17.14	602.941	599.817
SPCC1620.06c	III	2154083	2155437	17.14	602.941	599.817
SPCC1620.07c	III	2154083	2155437	17.14	602.941	599.817

## Sheet: C5_lsd1ftpset1del_peakgenes
Gene name	chr	start	end	fold_enrichment	-LOG10 pvalue	-LOG10 qvalue
SPAC212.11	I	2648	2876	1.44312	5.08974	2.78689
SPAC1F8.08	I	103668	104055	13.8774	353.383	350.029
SPAC13G6.10c	I	193445	195129	11.8946	314.106	310.797
SPAC13G6.11c	I	193445	195129	11.8946	314.106	310.797
SPAC12G12.02	I	345049	345368	2.85842	21.0045	18.411
SPAC12G12.03	I	345049	345368	2.85842	21.0045	18.411
SPAC630.15	I	360863	361720	28.2894	1038.33	1034.3
SPAC630.08c	I	360863	361720	28.2894	1038.33	1034.3
SPAC22G7.06c	I	744913	746416	15.8153	525.632	522.092
SPAC222.12c	I	968776	969014	1.69341	5.74742	3.4148
SPAC222.12c	I	969221	972069	46.8569	2105.1	2100.14
SPAC222.13c	I	969221	972069	46.8569	2105.1	2100.14
SPAC222.13c	I	972539	973033	1.96792	8.1747	5.7664
SPAC821.10c	I	1003538	1003832	5.25286	75.2462	72.3923
SPAC1A6.04c	I	1077063	1077855	29.9439	1119.77	1115.66
SPAC56E4.04c	I	1252161	1254114	40.3285	2006.38	2001.53
SPAC1565.08	I	1306054	1307341	44.9317	1961.47	1956.74
SPAC1002.08c	I	1810640	1811087	1.57072	3.81808	1.62095
SPAC1002.09c	I	1813012	1814388	19.7428	598.211	594.602
SPAC1002.10c	I	1813012	1814388	19.7428	598.211	594.602
SPAC140.01	I	1895089	1896485	29.7711	1072.88	1068.82
SPAC110.04c	I	1920635	1920991	5.52359	79.6127	76.7454
SPAC9G1.02	I	1969283	1969514	1.65067	4.30017	2.05361
SPAC23C11.05	I	2140333	2141386	8.15444	150.573	147.527
SPAC17G8.03c	I	2346533	2347039	1.70689	4.89668	2.60533
SPAC17G8.04c	I	2348695	2349662	6.37529	98.1109	95.1952
SPAC32A11.04c	I	2444263	2445328	3.25816	28.1511	25.4975
SPAC32A11.01	I	2444263	2445328	3.25816	28.1511	25.4975
SPAC4F8.12c	I	2651135	2651355	1.5525	3.91	1.69959
SPAC1B2.03c	I	2811478	2813049	23.1763	856.665	852.795
SPAC1B2.06	I	2811478	2813049	23.1763	856.665	852.795
SPAC24C9.06c	I	3050678	3051949	49.7163	2843.68	2836.58
SPAC3A11.12c	I	3443702	3444221	5.60397	78.7008	75.8364
SPAC328.02	I	3478639	3479568	7.03707	147.151	144.112
SPAC328.03	I	3478639	3479568	7.03707	147.151	144.112
SPAC926.09c	I	3906248	3907393	21.8934	914.691	910.755
SPAC25G10.08	I	4309658	4311336	6.14703	121.542	118.565
SPAC25G10.07c	I	4309658	4311336	6.14703	121.542	118.565
SPAC29E6.07	I	4415147	4415475	4.1758	48.0956	45.3413
SPAC29E6.08	I	4415147	4415475	4.1758	48.0956	45.3413
SPAC9E9.07c	I	4448797	4449826	16.7186	500.067	496.549
SPAC1782.06c	I	4765945	4767758	10.184	217.675	214.505
SPAC1782.07	I	4765945	4767758	10.184	217.675	214.505
SPAC19B12.03	I	4882626	4883212	13.897	422.491	419.051
SPAC890.05	I	5009999	5010261	1.63902	4.49822	2.23443
SPAC890.06	I	5011305	5012300	11.2121	272.398	269.14
SPAC1006.07	I	5085215	5086682	7.51229	174.228	171.129
SPAC14C4.06c	I	5238813	5239025	2.21873	10.1448	7.6935
SPAP8A3.09c	I	5331948	5333330	26.6576	919.207	915.267
SPAC4D7.10c	I	5369821	5370686	9.39985	190.766	187.633
SPAC750.03c	I	5562098	5562418	1.71985	4.37941	2.12442
SPBPB10D8.04c	II	93054	93375	7.9646	150.633	147.586
SPBPB10D8.05c	II	95818	96133	7.2262	135.172	132.163
SPBPB10D8.06c	II	98573	98924	7.10873	121.004	118.028
SPBPB10D8.07c	II	101330	101660	8.09514	148.726	145.684
SPBC1683.08	II	155903	156204	3.21959	26.2255	23.5872
SPBC660.11	II	214170	215789	33.3407	1274.32	1270.1
SPBC660.12c	II	214170	215789	33.3407	1274.32	1270.1
SPBC660.10	II	214170	215789	33.3407	1274.32	1270.1
SPBC1685.14c	II	531465	531687	1.81596	6.17704	3.82773
SPBC1685.15c	II	532804	536081	10.8179	274.153	270.892
SPBC649.02	II	532804	536081	10.8179	274.153	270.892
SPBC649.03	II	537014	537715	1.74088	5.69595	3.36513
SPBC649.04	II	538634	540511	21.6167	682.013	678.33
SPBC839.16	II	627657	628735	15.4053	566.948	563.368
SPBC119.04	II	719449	719932	2.55012	14.1145	11.5989
SPBC146.14c	II	1030000	1030367	1.59453	4.94913	2.65358
SPBC146.14c	II	1031337	1032291	9.30338	189.454	186.323
SPBC337.02c	II	1032822	1033507	2.25179	12.031	9.54614
SPBC1709.05	II	1106132	1106694	6.65333	126.168	123.18
SPBC8D2.20c	II	1391759	1394228	15.168	545.276	541.716
SPBC8D2.19	II	1391759	1394228	15.168	545.276	541.716
SPBC8D2.18c	II	1391759	1394228	15.168	545.276	541.716
SPBC32H8.12c	II	1476639	1477634	20.6834	756.722	752.967
SPBC11B10.10c	II	1502921	1503453	6.53506	114.479	111.52
SPBC28F2.03	II	1576040	1576732	10.518	285.743	282.467
SPBC16E9.19	II	1923208	1923738	11.8079	296.547	293.257
SPBC16E9.06c	II	1923208	1923738	11.8079	296.547	293.257
SPBC16E9.05	II	1923208	1923738	11.8079	296.547	293.257
SPBC29A3.21	II	2037201	2037433	3.31912	33.2458	30.5592
SPBC29A10.01	II	2532608	2533102	3.54122	32.1234	29.4437
SPBC1826.01c	II	2625085	2625544	1.73553	5.58995	3.26298
SPBC1826.01c	II	2625762	2626266	13.0367	371.97	368.592
SPBC6B1.06c	II	2637712	2638006	2.01637	7.32089	4.93579
SPBC6B1.07	II	2641299	2642767	15.36	412.298	408.867
SPBC4F6.06	II	2694060	2694407	7.40851	147.176	144.138
SPBC4F6.16c	II	2720887	2721104	2.21186	10.5188	8.06013
SPBC4F6.18c	II	2727868	2728233	5.02952	68.6329	65.8002
SPBC19C7.09c	II	2838772	2839112	1.7131	4.83536	2.54731
SPBP19A11.06	II	2863229	2864741	14.412	417.374	413.937
SPBP4H10.15	II	2902771	2903763	13.8008	367.789	364.415
SPBC776.08c	II	3190977	3191695	12.0814	295.8	292.511
SPBC776.09	II	3190977	3191695	12.0814	295.8	292.511
SPBC25H2.07	II	3271972	3273447	14.5435	433.838	430.388
SPBC25H2.06c	II	3271972	3273447	14.5435	433.838	430.388
SPBC25H2.04c	II	3275863	3276149	1.84937	6.6801	4.31317
SPBP8B7.16c	II	3664361	3665645	8.44848	171.306	168.213
SPBP8B7.17c	II	3666031	3666265	1.99935	7.1843	4.80348
SPBC23E6.01c	II	3837918	3838582	11.0831	261.378	258.139
SPBC26H8.08c	II	3964070	3967474	23.3365	761.184	757.42
SPBC26H8.07c	II	3964070	3967474	23.3365	761.184	757.42
SPBC14F5.06	II	4164174	4164502	8.9751	190.578	187.445
SPBC16G5.15c	II	4240998	4241827	2.006	9.06296	6.63422
SPBC16G5.15c	II	4242097	4243171	11.268	255.499	252.27
SPBCPT2R1.08c	II	4527600	4527900	1.47657	6.16934	3.82049
SPCC553.10	III	284985	285333	4.50497	54.1091	51.3305
SPCC1682.08c	III	387911	388210	1.89776	6.066	3.72067
SPCC364.01	III	486001	486236	3.38039	27.7777	25.1266
SPCC970.06	III	504593	504924	5.60433	77.5274	74.6657
SPCC962.03c	III	551513	552372	5.56378	83.2599	80.3842
SPCC1393.07c	III	809044	809256	2.39242	14.7851	12.2614
SPCC1795.10c	III	976986	977355	5.71019	106.787	103.85
SPCC645.14c	III	1262810	1264343	21.487	816.032	812.207
SPCC23B6.01c	III	1265134	1265461	1.87425	7.48702	5.09778
SPCC417.08	III	1685357	1686384	20.2277	879.322	875.431
SPCC285.14	III	1829035	1829442	1.5732	4.12413	1.89192
SPCC285.16c	III	1829035	1829442	1.5732	4.12413	1.89192
SPCC285.16c	III	1830609	1832693	29.776	1329.12	1324.85
SPCC285.17	III	1830609	1832693	29.776	1329.12	1324.85
SPCC18.18c	III	1990624	1991085	9.07003	185.089	181.966
SPCC1739.01	III	2024132	2024885	18.9411	628.925	625.287
SPCC1620.05	III	2154756	2155404	9.04402	179.022	175.911
SPCC1620.06c	III	2154756	2155404	9.04402	179.022	175.911
SPCC1620.07c	III	2154756	2155404	9.04402	179.022	175.911

## Sheet: C6_lsd1ftpclr4set1del_peakgenes
Gene name	chr	start	end	fold_enrichment	-LOG10 pvalue	-LOG10 qvalue
SPAC1F8.08	I	103650	104088	23.3247	863.852	860.308
SPAC13G6.10c	I	193804	194921	15.4884	534.837	531.538
SPAC13G6.11c	I	193804	194921	15.4884	534.837	531.538
SPAC12G12.02	I	345096	345403	3.23207	31.6417	29.214
SPAC12G12.03	I	345096	345403	3.23207	31.6417	29.214
SPAC630.15	I	360897	361759	34.1105	1519.03	1515.13
SPAC630.08c	I	360897	361759	34.1105	1519.03	1515.13
SPAC22G7.06c	I	745218	746431	20.1606	852.985	849.455
SPAC222.12c	I	968735	968946	1.59887	5.2086	2.98582
SPAC222.12c	I	969482	971638	64.1207	3615.12	3608.31
SPAC222.13c	I	969482	971638	64.1207	3615.12	3608.31
SPAC222.13c	I	971854	972064	1.54158	3.63021	1.47367
SPAC821.10c	I	1003528	1003840	4.92887	80.8398	78.3152
SPAC1A6.04c	I	1076948	1077853	37.2824	1718.25	1714.21
SPAC56E4.04c	I	1252885	1253882	46.4398	2754.3	2749.72
SPAC1565.07c	I	1305912	1307071	59.4215	3225.46	3220.52
SPAC1565.08	I	1305912	1307071	59.4215	3225.46	3220.52
SPAC1002.09c	I	1813346	1814479	25.4096	975.724	972.112
SPAC1002.10c	I	1813346	1814479	25.4096	975.724	972.112
SPAC140.01	I	1895031	1896502	40.3686	1851.02	1846.86
SPAC110.04c	I	1920254	1921015	8.36357	187.922	185.291
SPAC23C11.05	I	2140260	2141256	9.74685	229.568	226.903
SPAC17G8.04c	I	2348983	2349666	8.36561	178.224	175.601
SPAC32A11.04c	I	2444800	2445646	4.11465	52.7558	50.2755
SPAC32A11.01	I	2444800	2445646	4.11465	52.7558	50.2755
SPAC1B2.03c	I	2811869	2813074	36.5329	1835.21	1831.07
SPAC1B2.06	I	2811869	2813074	36.5329	1835.21	1831.07
SPAC24C9.06c	I	3050851	3051917	51.511	3384.67	3379.34
SPAC3A11.12c	I	3443593	3444135	6.73921	123.807	121.236
SPAC328.02	I	3478521	3479368	12.9969	457.625	454.392
SPAC328.03	I	3478521	3479368	12.9969	457.625	454.392
SPAC926.09c	I	3906666	3907366	22.1406	1055.21	1051.55
SPAC683.03	I	4195711	4195962	3.14764	26.8379	24.4265
SPAC25G10.08	I	4310158	4311215	11.3005	386.801	383.764
SPAC25G10.07c	I	4310158	4311215	11.3005	386.801	383.764
SPAC29E6.07	I	4415124	4415496	8.19419	185.197	182.569
SPAC29E6.08	I	4415124	4415496	8.19419	185.197	182.569
SPAC9E9.07c	I	4449089	4449836	21.3712	814.933	811.442
SPAC1782.06c	I	4766257	4767639	15.793	488.03	484.767
SPAC1782.07	I	4766257	4767639	15.793	488.03	484.767
SPAC19B12.03	I	4882634	4883500	16.3634	613.151	609.801
SPAC890.06	I	5011265	5012266	13.8955	431.347	428.17
SPAC1006.07	I	5085222	5086313	13.0806	441.394	438.195
SPAP8A3.09c	I	5332003	5333357	36.2249	1597.48	1593.53
SPAC4D7.10c	I	5369845	5370469	14.0209	407.448	404.342
SPAC750.03c	I	5562171	5562533	2.05883	8.68172	6.38963
SPBPB10D8.04c	II	92685	93420	14.077	430.7	427.525
SPBPB10D8.05c	II	93625	93858	1.8764	6.48878	4.23411
SPBPB10D8.05c	II	94357	94704	1.54557	4.2324	2.04698
SPBPB10D8.05c	II	95741	96566	13.946	446.296	443.086
SPBPB10D8.06c	II	97159	97464	1.86188	7.86073	5.58089
SPBPB10D8.06c	II	98302	99304	15.4384	479.147	475.892
SPBPB10D8.07c	II	101162	102058	14.2294	416.743	413.609
SPBC1683.08	II	155882	156234	6.92393	135.896	133.314
SPBC660.11	II	213909	216094	49.3934	2460.75	2456.34
SPBC660.12c	II	213909	216094	49.3934	2460.75	2456.34
SPBC660.10	II	213909	216094	49.3934	2460.75	2456.34
SPBC1685.15c	II	533205	536225	19.9458	789.253	785.783
SPBC649.02	II	533205	536225	19.9458	789.253	785.783
SPBC649.03	II	537217	537880	2.16163	10.4537	8.14129
SPBC649.04	II	538617	540424	28.172	1128.31	1124.58
SPBC354.10	II	570673	570935	3.03016	29.83	27.4083
SPBC839.16	II	627624	628759	19.1527	890.03	886.463
SPBC119.04	II	719364	719873	3.8831	42.3785	39.9192
SPBC216.02	II	897815	898096	5.17087	76.6806	74.1615
SPBP35G2.02	II	966056	966279	2.60611	16.747	14.3868
SPBC146.14c	II	1031131	1032589	13.0963	369.35	366.369
SPBC337.02c	II	1031131	1032589	13.0963	369.35	366.369
SPBC337.02c	II	1032797	1033440	1.89394	7.68365	5.40674
SPBC337.08c	II	1045533	1045845	4.34797	67.9574	65.4513
SPBC1709.05	II	1106127	1106643	10.7989	342.296	339.409
SPBC8D2.20c	II	1392571	1394079	23.8544	1203.23	1199.47
SPBC8D2.19	II	1392571	1394079	23.8544	1203.23	1199.47
SPBC8D2.18c	II	1392571	1394079	23.8544	1203.23	1199.47
SPBC32H8.12c	II	1476979	1477649	27.6052	1304.95	1301.15
SPBC11B10.10c	II	1502695	1503482	19.3448	665.057	661.672
SPBC28F2.03	II	1576049	1576561	11.0402	350.231	347.314
SPBC16E9.19	II	1923178	1923614	15.5228	511.911	508.63
SPBC16E9.06c	II	1923178	1923614	15.5228	511.911	508.63
SPBC16E9.05	II	1923178	1923614	15.5228	511.911	508.63
SPBC29A3.21	II	2037177	2037500	6.93175	162.325	159.718
SPBC29A10.01	II	2532625	2533104	5.64921	93.5085	90.9687
SPBC1826.01c	II	2625064	2625462	1.83597	7.24184	4.97232
SPBC1826.01c	II	2625782	2626262	15.0568	526.937	523.643
SPBC6B1.07	II	2641295	2642499	27.8593	1110.8	1107.09
SPBC4F6.06	II	2694067	2694462	10.6437	304.995	302.216
SPBC4F6.16c	II	2720861	2721366	3.63917	40.6624	38.2076
SPBC4F6.18c	II	2727929	2728247	7.03057	143.719	141.129
SPBC19C7.05	II	2829767	2829972	2.8146	20.3368	17.9554
SPBP19A11.06	II	2863116	2864647	22.0762	889.326	885.76
SPBP4H10.15	II	2902741	2903450	18.4514	644.959	641.586
SPBC776.08c	II	3190324	3191804	22.575	854.188	850.657
SPBC776.09	II	3190324	3191804	22.575	854.188	850.657
SPBC25H2.07	II	3272297	3273481	20.8545	842.047	838.526
SPBC25H2.06c	II	3272297	3273481	20.8545	842.047	838.526
SPBP8B7.16c	II	3664491	3665644	13.024	389.616	386.572
SPBC23E6.01c	II	3837850	3838604	19.6881	709.452	706.041
SPBC26H8.08c	II	3964507	3967055	42.3232	1973.12	1968.9
SPBC26H8.07c	II	3964507	3967055	42.3232	1973.12	1968.9
SPBC14F5.06	II	4164129	4164510	14.3757	456.001	452.771
SPBC16G5.15c	II	4242045	4243198	17.2003	554.403	551.089
SPCC794.15	III	277762	278036	4.16311	53.7444	51.2621
SPCC553.10	III	285036	285355	5.92131	103.258	100.707
SPCC364.01	III	486000	486240	3.85704	41.7769	39.3191
SPCC970.06	III	504607	504956	8.39167	179.159	176.535
SPCC962.03c	III	551870	552339	4.86886	72.999	70.4856
SPCC1795.10c	III	976955	977356	8.17931	229.11	226.445
SPCC645.14c	III	1263078	1264333	28.87	1409.39	1405.54
SPCC417.08	III	1685356	1686051	21.9651	1125.62	1121.9
SPCC285.16c	III	1830713	1832286	34.2318	1829.37	1825.24
SPCC285.17	III	1830713	1832286	34.2318	1829.37	1825.24
SPCC18.18c	III	1990709	1991092	12.698	352.352	349.427
SPCC1739.01	III	2024137	2024592	9.34886	239.661	236.984
SPCC1620.05	III	2154851	2155402	14.4118	424.918	421.762
SPCC1620.06c	III	2154851	2155402	14.4118	424.918	421.762
SPCC1620.07c	III	2154851	2155402	14.4118	424.918	421.762
