# Supplementary material for: The Cross-Regulation Between Set1, Clr4, and Lsd1/2 in Schizosaccharomyces pombe
Source: PLoS Genet. 2024 Jan 5;20(1):e1011107. doi: 10.1371/journal.pgen.1011107 (PMC10795994; doi:10.1371/journal.pgen.1011107)
Supplement: S2 Data — (XLSX) [file pgen.1011107.s016.xlsx]

## Sheet: A1_lsd2ftp_cluster1
Gene	Chrom	Start	Stop	Cluster
SPBC649.02	II	535303	536041	cluster_1
SPCC553.10	III	283180	285072	cluster_1
SPAC1B2.06	I	2812661	2813530	cluster_1
SPAC140.01	I	1895435	1896752	cluster_1
SPAC222.12c	I	968506	970412	cluster_1
SPBC649.04	II	539326	540117	cluster_1
SPBC26H8.07c	II	3964091	3966037	cluster_1
SPAC24C9.06c	I	3048059	3051537	cluster_1
SPBC660.11	II	215126	216901	cluster_1
SPAC1A6.04c	I	1074330	1077514	cluster_1
SPAC1782.07	I	4767041	4767986	cluster_1
SPBC16G5.15c	II	4239332	4242722	cluster_1
SPAC1006.07	I	5085485	5087031	cluster_1
SPAC1002.09c	I	1811407	1813805	cluster_1
SPCC285.17	III	1831912	1834169	cluster_1
SPCC645.14c	III	1261337	1263716	cluster_1
SPCC285.16c	III	1827451	1831715	cluster_1
SPBC32H8.12c	II	1475484	1477317	cluster_1
SPAC1782.06c	I	4765617	4766877	cluster_1
SPAC1B2.03c	I	2810264	2812517	cluster_1
SPBP8B7.16c	II	3662734	3665346	cluster_1
SPBC25H2.06c	II	3272840	3275183	cluster_1
SPAC13G6.10c	I	191927	194053	cluster_1
SPAC630.08c	I	359637	361266	cluster_1
SPBC25H2.07	II	3271873	3272718	cluster_1
SPAC1F8.08	I	103940	104953	cluster_1
SPAC25G10.08	I	4310534	4313061	cluster_1
SPBC6B1.07	II	2641903	2644897	cluster_1
SPBC8D2.18c	II	1391438	1393012	cluster_1
SPAC9E9.07c	I	4447722	4449571	cluster_1
SPCC417.08	III	1685598	1688951	cluster_1
SPAC926.09c	I	3900129	3907056	cluster_1
SPAC25G10.07c	I	4306510	4310340	cluster_1
SPBP19A11.06	II	2863783	2868411	cluster_1
SPAC56E4.04c	I	1245715	1253559	cluster_1
SPAC29E6.08	I	4415473	4417151	cluster_1
SPCC1739.01	III	2024481	2029066	cluster_1
SPAC22G7.06c	I	739166	746117	cluster_1
SPAC630.15	I	361556	363654	cluster_1
SPBC1826.01c	II	2619585	2625951	cluster_1
SPAC328.03	I	3479097	3481305	cluster_1
SPBC1709.05	II	1106346	1108511	cluster_1
SPCC1620.06c	III	2152832	2155161	cluster_1
SPBC4F6.18c	II	2726356	2727959	cluster_1
SPBC29A10.01	II	2533000	2535594	cluster_1
SPAC890.06	I	5011682	5016066	cluster_1
SPBC839.16	II	627933	631710	cluster_1
SPBC776.09	II	3191318	3193807	cluster_1
SPAC19B12.03	I	4882813	4889915	cluster_1
SPBC776.08c	II	3187471	3191140	cluster_1

## Sheet: A2_lsd2deltacftp_cluster1
Gene	Chrom	Start	Stop	Cluster
SPAC29E6.07	I	4414823	4415174	cluster_1
SPBC660.11	II	215126	216901	cluster_1
SPBC16G5.15c	II	4239332	4242722	cluster_1
SPAC13G6.10c	I	191927	194053	cluster_1
SPAC24C9.06c	I	3048059	3051537	cluster_1
SPAC1782.06c	I	4765617	4766877	cluster_1
SPAC1B2.06	I	2812661	2813530	cluster_1
SPAC1782.07	I	4767041	4767986	cluster_1
SPBC26H8.07c	II	3964091	3966037	cluster_1
SPAC1006.07	I	5085485	5087031	cluster_1
SPAC25G10.08	I	4310534	4313061	cluster_1
SPAC1002.09c	I	1811407	1813805	cluster_1
SPAC25G10.07c	I	4306510	4310340	cluster_1
SPAC1A6.04c	I	1074330	1077514	cluster_1
SPBP19A11.06	II	2863783	2868411	cluster_1
SPAC1B2.03c	I	2810264	2812517	cluster_1
SPAC19B12.03	I	4882813	4889915	cluster_1

## Sheet: A3_lsd2ftpclr4set1del_cluster1
Gene	Chrom	Start	Stop	Cluster
SPBC649.02	II	535303	536041	cluster_1
SPBC649.04	II	539326	540117	cluster_1
SPAC140.01	I	1895435	1896752	cluster_1
SPBC11B10.10c	II	1502202	1503468	cluster_1
SPBC26H8.07c	II	3964091	3966037	cluster_1
SPAC222.12c	I	968506	970412	cluster_1
SPAC17G8.04c	I	2348291	2349747	cluster_1
SPBC25H2.07	II	3271873	3272718	cluster_1
SPAC1782.07	I	4767041	4767986	cluster_1
SPBC16G5.15c	II	4239332	4242722	cluster_1
SPBC32H8.12c	II	1475484	1477317	cluster_1
SPBC660.11	II	215126	216901	cluster_1
SPAC1B2.06	I	2812661	2813530	cluster_1
SPAC1002.09c	I	1811407	1813805	cluster_1
SPAP8A3.09c	I	5330095	5333012	cluster_1
SPBP8B7.16c	II	3662734	3665346	cluster_1
SPAC24C9.06c	I	3048059	3051537	cluster_1
SPBC28F2.03	II	1576158	1577021	cluster_1
SPAC1565.07c	I	1301296	1305977	cluster_1
SPAC1782.06c	I	4765617	4766877	cluster_1
SPBC1685.15c	II	532192	535263	cluster_1
SPBC8D2.18c	II	1391438	1393012	cluster_1
SPCC970.06	III	502926	504777	cluster_1
SPCC285.17	III	1831912	1834169	cluster_1
SPAC1F8.08	I	103940	104953	cluster_1
SPAC1A6.04c	I	1074330	1077514	cluster_1
SPBC8D2.19	II	1393453	1395312	cluster_1
SPAC9E9.07c	I	4447722	4449571	cluster_1
SPAC13G6.10c	I	191927	194053	cluster_1
SPCC645.14c	III	1261337	1263716	cluster_1
SPCC285.16c	III	1827451	1831715	cluster_1
SPBC6B1.07	II	2641903	2644897	cluster_1
SPAC23C11.05	I	2140378	2141698	cluster_1
SPAC1006.07	I	5085485	5087031	cluster_1
SPBC25H2.06c	II	3272840	3275183	cluster_1
SPAC1565.08	I	1306167	1309266	cluster_1
SPBC146.14c	II	1028877	1032159	cluster_1
SPAC29E6.08	I	4415473	4417151	cluster_1
SPBPB10D8.06c	II	97241	98534	cluster_1
SPAC32A11.04c	I	2443889	2445040	cluster_1
SPBP19A11.06	II	2863783	2868411	cluster_1
SPBC119.04	II	719584	720990	cluster_1
SPAC1B2.03c	I	2810264	2812517	cluster_1
SPBC776.09	II	3191318	3193807	cluster_1
SPAC630.08c	I	359637	361266	cluster_1
SPBPB10D8.07c	II	99859	101411	cluster_1
SPBC1826.01c	II	2619585	2625951	cluster_1
SPCC962.03c	III	549554	552266	cluster_1
SPBP4H10.15	II	2902817	2906068	cluster_1
SPCC1739.01	III	2024481	2029066	cluster_1
SPBC29A10.01	II	2533000	2535594	cluster_1
SPBPB10D8.05c	II	94482	95739	cluster_1
SPAC25G10.07c	I	4306510	4310340	cluster_1
SPBC14F5.06	II	4164563	4167261	cluster_1
SPAC328.03	I	3479097	3481305	cluster_1
SPAC32A11.01	I	2445219	2447714	cluster_1
SPBC4F6.18c	II	2726356	2727959	cluster_1
SPBPB10D8.04c	II	91375	92863	cluster_1
SPAC890.06	I	5011682	5016066	cluster_1
SPCC1620.06c	III	2152832	2155161	cluster_1
SPBC776.08c	II	3187471	3191140	cluster_1
SPAC926.09c	I	3900129	3907056	cluster_1
SPAC630.15	I	361556	363654	cluster_1
SPCC1795.11	III	973998	976926	cluster_1
SPBC1709.05	II	1106346	1108511	cluster_1
SPAC25G10.08	I	4310534	4313061	cluster_1
SPAC821.10c	I	1002837	1003600	cluster_1
SPCC794.15	III	278235	279209	cluster_1
SPCC1795.10c	III	977008	978563	cluster_1
SPAC12G12.03	I	342089	345182	cluster_1
SPCC553.10	III	283180	285072	cluster_1
SPAC22G7.06c	I	739166	746117	cluster_1
SPCC417.08	III	1685598	1688951	cluster_1
SPAC56E4.04c	I	1245715	1253559	cluster_1
SPBC16E9.05	II	1923595	1925394	cluster_1
SPBC839.16	II	627933	631710	cluster_1
SPBC4F6.06	II	2694190	2698128	cluster_1
SPAC110.04c	I	1917766	1920867	cluster_1
SPAC19B12.03	I	4882813	4889915	cluster_1
SPCC364.01	III	484819	486386	cluster_1
SPAC3A11.12c	I	3443929	3446017	cluster_1
SPCC18.18c	III	1988323	1991055	cluster_1
SPBC216.02	II	898069	901363	cluster_1
SPBC19C7.05	II	2829739	2831335	cluster_1
SPCC290.04	III	2001144	2004364	cluster_1
SPBC1683.08	II	155750	159570	cluster_1
SPAC222.09	I	959866	962227	cluster_1
SPBC354.10	II	570904	574320	cluster_1

## Sheet: A4_lsd2ftpset1del_cluster1
Gene	Chrom	Start	Stop	Cluster
SPAC140.01	I	1895435	1896752	cluster_1
SPBC649.02	II	535303	536041	cluster_1
SPBC649.04	II	539326	540117	cluster_1
SPBC26H8.07c	II	3964091	3966037	cluster_1
SPAC222.12c	I	968506	970412	cluster_1
SPAC1B2.06	I	2812661	2813530	cluster_1
SPBC16G5.15c	II	4239332	4242722	cluster_1
SPBC660.11	II	215126	216901	cluster_1
SPAC1782.07	I	4767041	4767986	cluster_1
SPAC1002.09c	I	1811407	1813805	cluster_1
SPBC25H2.07	II	3271873	3272718	cluster_1
SPAC24C9.06c	I	3048059	3051537	cluster_1
SPBP8B7.16c	II	3662734	3665346	cluster_1
SPAC1782.06c	I	4765617	4766877	cluster_1
SPAC1A6.04c	I	1074330	1077514	cluster_1
SPCC285.17	III	1831912	1834169	cluster_1
SPBC32H8.12c	II	1475484	1477317	cluster_1
SPBC1685.15c	II	532192	535263	cluster_1
SPBC8D2.18c	II	1391438	1393012	cluster_1
SPAC630.08c	I	359637	361266	cluster_1
SPCC970.06	III	502926	504777	cluster_1
SPAC13G6.10c	I	191927	194053	cluster_1
SPAC1B2.03c	I	2810264	2812517	cluster_1
SPAC1006.07	I	5085485	5087031	cluster_1
SPBC25H2.06c	II	3272840	3275183	cluster_1
SPCC285.16c	III	1827451	1831715	cluster_1
SPAC630.15	I	361556	363654	cluster_1
SPBC146.14c	II	1028877	1032159	cluster_1
SPBC776.09	II	3191318	3193807	cluster_1
SPBC6B1.07	II	2641903	2644897	cluster_1
SPAC9E9.07c	I	4447722	4449571	cluster_1
SPAC821.10c	I	1002837	1003600	cluster_1
SPBC8D2.19	II	1393453	1395312	cluster_1
SPAC32A11.04c	I	2443889	2445040	cluster_1
SPAC25G10.07c	I	4306510	4310340	cluster_1
SPCC645.14c	III	1261337	1263716	cluster_1
SPAC1F8.08	I	103940	104953	cluster_1
SPAC25G10.08	I	4310534	4313061	cluster_1
SPCC417.08	III	1685598	1688951	cluster_1
SPBC1709.05	II	1106346	1108511	cluster_1
SPBC4F6.18c	II	2726356	2727959	cluster_1
SPCC1739.01	III	2024481	2029066	cluster_1
SPAC328.03	I	3479097	3481305	cluster_1
SPAC890.06	I	5011682	5016066	cluster_1
SPBC1826.01c	II	2619585	2625951	cluster_1
SPBC14F5.06	II	4164563	4167261	cluster_1
SPAC56E4.04c	I	1245715	1253559	cluster_1
SPBC16E9.05	II	1923595	1925394	cluster_1
SPAC22G7.06c	I	739166	746117	cluster_1
SPAC29E6.08	I	4415473	4417151	cluster_1
SPAC926.09c	I	3900129	3907056	cluster_1
SPCC1620.06c	III	2152832	2155161	cluster_1
SPCC962.03c	III	549554	552266	cluster_1
SPBC119.04	II	719584	720990	cluster_1
SPBP19A11.06	II	2863783	2868411	cluster_1
SPBC29A10.01	II	2533000	2535594	cluster_1
SPBC776.08c	II	3187471	3191140	cluster_1
SPAC32A11.01	I	2445219	2447714	cluster_1
SPBC839.16	II	627933	631710	cluster_1
SPAC12G12.03	I	342089	345182	cluster_1
SPCC553.10	III	283180	285072	cluster_1
SPAC3A11.12c	I	3443929	3446017	cluster_1
SPBC4F6.06	II	2694190	2698128	cluster_1
SPBC216.02	II	898069	901363	cluster_1
SPBPB10D8.07c	II	99859	101411	cluster_1
SPAC19B12.03	I	4882813	4889915	cluster_1
SPCC290.04	III	2001144	2004364	cluster_1
SPAC110.04c	I	1917766	1920867	cluster_1
SPBPB10D8.06c	II	97241	98534	cluster_1
SPBPB10D8.05c	II	94482	95739	cluster_1
SPBC354.10	II	570904	574320	cluster_1

## Sheet: A5_lsd2ftpclr4del_cluster1
Gene	Chrom	Start	Stop	Cluster
SPBC649.02	II	535303	536041	cluster_1
SPBC649.04	II	539326	540117	cluster_1
SPAC140.01	I	1895435	1896752	cluster_1
SPBC25H2.07	II	3271873	3272718	cluster_1
SPBC26H8.07c	II	3964091	3966037	cluster_1
SPAC222.12c	I	968506	970412	cluster_1
SPBC660.11	II	215126	216901	cluster_1
SPAC1782.07	I	4767041	4767986	cluster_1
SPAC1B2.06	I	2812661	2813530	cluster_1
SPBC32H8.12c	II	1475484	1477317	cluster_1
SPBC16G5.15c	II	4239332	4242722	cluster_1
SPBP8B7.16c	II	3662734	3665346	cluster_1
SPBC8D2.18c	II	1391438	1393012	cluster_1
SPAC1002.09c	I	1811407	1813805	cluster_1
SPAC1565.07c	I	1301296	1305977	cluster_1
SPAC13G6.10c	I	191927	194053	cluster_1
SPAC1782.06c	I	4765617	4766877	cluster_1
SPCC285.17	III	1831912	1834169	cluster_1
SPBC8D2.19	II	1393453	1395312	cluster_1
SPBC25H2.06c	II	3272840	3275183	cluster_1
SPBC6B1.07	II	2641903	2644897	cluster_1
SPAC630.08c	I	359637	361266	cluster_1
SPAC1B2.03c	I	2810264	2812517	cluster_1
SPAC1A6.04c	I	1074330	1077514	cluster_1
SPAC24C9.06c	I	3048059	3051537	cluster_1
SPAC1006.07	I	5085485	5087031	cluster_1
SPBC776.09	II	3191318	3193807	cluster_1
SPCC645.14c	III	1261337	1263716	cluster_1
SPCC285.16c	III	1827451	1831715	cluster_1
SPBC4F6.18c	II	2726356	2727959	cluster_1
SPBC776.08c	II	3187471	3191140	cluster_1
SPBC1826.01c	II	2619585	2625951	cluster_1
SPAC25G10.07c	I	4306510	4310340	cluster_1
SPAC32A11.04c	I	2443889	2445040	cluster_1
SPAC630.15	I	361556	363654	cluster_1
SPAC25G10.08	I	4310534	4313061	cluster_1
SPBC14F5.06	II	4164563	4167261	cluster_1
SPAC9E9.07c	I	4447722	4449571	cluster_1
SPAC890.06	I	5011682	5016066	cluster_1
SPBC29A10.01	II	2533000	2535594	cluster_1
SPAC1F8.08	I	103940	104953	cluster_1
SPAC29E6.08	I	4415473	4417151	cluster_1
SPBP19A11.06	II	2863783	2868411	cluster_1
SPCC1739.01	III	2024481	2029066	cluster_1
SPBC1709.05	II	1106346	1108511	cluster_1
SPBC16E9.05	II	1923595	1925394	cluster_1
SPAC926.09c	I	3900129	3907056	cluster_1
SPAC56E4.04c	I	1245715	1253559	cluster_1
SPCC417.08	III	1685598	1688951	cluster_1
SPAC821.10c	I	1002837	1003600	cluster_1
SPCC1795.11	III	973998	976926	cluster_1
SPAC328.03	I	3479097	3481305	cluster_1
SPCC1620.06c	III	2152832	2155161	cluster_1
SPBC839.16	II	627933	631710	cluster_1
SPCC553.10	III	283180	285072	cluster_1
SPAC22G7.06c	I	739166	746117	cluster_1
SPCC794.15	III	278235	279209	cluster_1
SPAC32A11.01	I	2445219	2447714	cluster_1
SPAC3A11.12c	I	3443929	3446017	cluster_1
SPAC12G12.03	I	342089	345182	cluster_1
SPCC290.04	III	2001144	2004364	cluster_1
SPBPB10D8.07c	II	99859	101411	cluster_1
SPBPB10D8.04c	II	91375	92863	cluster_1
SPBC216.02	II	898069	901363	cluster_1
SPBC354.10	II	570904	574320	cluster_1
SPBPB10D8.05c	II	94482	95739	cluster_1
SPBPB10D8.06c	II	97241	98534	cluster_1
SPBC428.07	II	454107	456553	cluster_1

## Sheet: C2_lsd1ftp_cluster1
Gene	Chrom	Start	Stop	Cluster
SPBC649.02	II	535303	536041	cluster_1
SPAC140.01	I	1895435	1896752	cluster_1
SPAC1B2.06	I	2812661	2813530	cluster_1
SPAC222.12c	I	968506	970412	cluster_1
SPBC649.04	II	539326	540117	cluster_1
SPBC25H2.07	II	3271873	3272718	cluster_1
SPBC660.11	II	215126	216901	cluster_1
SPAC1782.07	I	4767041	4767986	cluster_1
SPBC8D2.18c	II	1391438	1393012	cluster_1
SPAC1002.09c	I	1811407	1813805	cluster_1
SPAC24C9.06c	I	3048059	3051537	cluster_1
SPAC17G8.04c	I	2348291	2349747	cluster_1
SPAC1782.06c	I	4765617	4766877	cluster_1
SPBC28F2.03	II	1576158	1577021	cluster_1
SPBC26H8.07c	II	3964091	3966037	cluster_1
SPAC9E9.07c	I	4447722	4449571	cluster_1
SPBC8D2.19	II	1393453	1395312	cluster_1
SPCC285.17	III	1831912	1834169	cluster_1
SPBC25H2.06c	II	3272840	3275183	cluster_1
SPAP8A3.09c	I	5330095	5333012	cluster_1
SPAC630.08c	I	359637	361266	cluster_1
SPBC11B10.10c	II	1502202	1503468	cluster_1
SPAC1B2.03c	I	2810264	2812517	cluster_1
SPCC285.16c	III	1827451	1831715	cluster_1
SPAC23C11.05	I	2140378	2141698	cluster_1
SPCC645.14c	III	1261337	1263716	cluster_1
SPAC1006.07	I	5085485	5087031	cluster_1
SPBC6B1.07	II	2641903	2644897	cluster_1
SPBC16G5.15c	II	4239332	4242722	cluster_1
SPBC32H8.12c	II	1475484	1477317	cluster_1
SPBP8B7.16c	II	3662734	3665346	cluster_1
SPAC1A6.04c	I	1074330	1077514	cluster_1
SPBC1685.15c	II	532192	535263	cluster_1
SPAC1565.08	I	1306167	1309266	cluster_1
SPAC630.15	I	361556	363654	cluster_1
SPAC25G10.07c	I	4306510	4310340	cluster_1
SPBC776.09	II	3191318	3193807	cluster_1
SPBC146.14c	II	1028877	1032159	cluster_1
SPAC25G10.08	I	4310534	4313061	cluster_1
SPAC13G6.10c	I	191927	194053	cluster_1
SPBPB10D8.06c	II	97241	98534	cluster_1
SPBC1826.01c	II	2619585	2625951	cluster_1
SPBPB10D8.07c	II	99859	101411	cluster_1
SPAC56E4.04c	I	1245715	1253559	cluster_1
SPCC970.06	III	502926	504777	cluster_1
SPAC926.09c	I	3900129	3907056	cluster_1
SPBP4H10.15	II	2902817	2906068	cluster_1
SPBP19A11.06	II	2863783	2868411	cluster_1
SPBC29A10.01	II	2533000	2535594	cluster_1
SPAC1F8.08	I	103940	104953	cluster_1
SPCC1739.01	III	2024481	2029066	cluster_1
SPBPB10D8.05c	II	94482	95739	cluster_1
SPAC328.03	I	3479097	3481305	cluster_1
SPBC14F5.06	II	4164563	4167261	cluster_1
SPCC417.08	III	1685598	1688951	cluster_1
SPBC839.15c	II	626003	627556	cluster_1
SPBPB10D8.04c	II	91375	92863	cluster_1
SPCC364.01	III	484819	486386	cluster_1
SPBC839.16	II	627933	631710	cluster_1
SPCC1795.10c	III	977008	978563	cluster_1
SPCC962.03c	III	549554	552266	cluster_1
SPBC16E9.05	II	1923595	1925394	cluster_1
SPBC776.08c	II	3187471	3191140	cluster_1
SPAC110.04c	I	1917766	1920867	cluster_1
SPCC1620.06c	III	2152832	2155161	cluster_1
SPAC3A11.12c	I	3443929	3446017	cluster_1
SPAC19B12.03	I	4882813	4889915	cluster_1
SPBC1709.05	II	1106346	1108511	cluster_1
SPBC4F6.18c	II	2726356	2727959	cluster_1
SPAC32A11.04c	I	2443889	2445040	cluster_1
SPAC32A11.01	I	2445219	2447714	cluster_1
SPAC890.06	I	5011682	5016066	cluster_1
SPAC22G7.06c	I	739166	746117	cluster_1
SPCC18.18c	III	1988323	1991055	cluster_1
SPBC4F6.06	II	2694190	2698128	cluster_1
SPBC119.04	II	719584	720990	cluster_1
SPAC29E6.08	I	4415473	4417151	cluster_1
SPCC553.10	III	283180	285072	cluster_1
SPCC290.04	III	2001144	2004364	cluster_1
SPAC222.09	I	959866	962227	cluster_1
SPAC821.10c	I	1002837	1003600	cluster_1
SPAC12G12.03	I	342089	345182	cluster_1
SPBC354.10	II	570904	574320	cluster_1
SPBC216.02	II	898069	901363	cluster_1

## Sheet: C3_lsd1deltahmgftp_cluster1
Gene	Chrom	Start	Stop	Cluster
SPBC660.11	II	215126	216901	cluster_1
SPBC25H2.07	II	3271873	3272718	cluster_1
SPBC776.09	II	3191318	3193807	cluster_1
SPAC13G6.10c	I	191927	194053	cluster_1
SPAC7D4.04	I	2630447	2633728	cluster_1
SPAC56E4.04c	I	1245715	1253559	cluster_1
SPAC1002.09c	I	1811407	1813805	cluster_1
SPBC25H2.06c	II	3272840	3275183	cluster_1
SPAC222.12c	I	968506	970412	cluster_1
SPCC290.04	III	2001144	2004364	cluster_1
SPAC24C9.06c	I	3048059	3051537	cluster_1
SPBC776.08c	II	3187471	3191140	cluster_1
SPBC6B1.07	II	2641903	2644897	cluster_1
SPBP19A11.06	II	2863783	2868411	cluster_1

## Sheet: C4_lsd1ftpclr4del_cluster1
Gene	Chrom	Start	Stop	Cluster
SPBC29A3.21	II	2037091	2037394	cluster_1
SPBC649.02	II	535303	536041	cluster_1
SPBC649.04	II	539326	540117	cluster_1
SPBC25H2.07	II	3271873	3272718	cluster_1
SPAC140.01	I	1895435	1896752	cluster_1
SPAC1B2.06	I	2812661	2813530	cluster_1
SPAC222.12c	I	968506	970412	cluster_1
SPBC26H8.07c	II	3964091	3966037	cluster_1
SPAC1782.07	I	4767041	4767986	cluster_1
SPAC17G8.04c	I	2348291	2349747	cluster_1
SPBC660.11	II	215126	216901	cluster_1
SPBC8D2.18c	II	1391438	1393012	cluster_1
SPAC1782.06c	I	4765617	4766877	cluster_1
SPBC28F2.03	II	1576158	1577021	cluster_1
SPBC8D2.19	II	1393453	1395312	cluster_1
SPBC11B10.10c	II	1502202	1503468	cluster_1
SPAC1002.09c	I	1811407	1813805	cluster_1
SPBC32H8.12c	II	1475484	1477317	cluster_1
SPBC6B1.07	II	2641903	2644897	cluster_1
SPAC1B2.03c	I	2810264	2812517	cluster_1
SPBC25H2.06c	II	3272840	3275183	cluster_1
SPBC16G5.15c	II	4239332	4242722	cluster_1
SPAC24C9.06c	I	3048059	3051537	cluster_1
SPAC23C11.05	I	2140378	2141698	cluster_1
SPBC1685.15c	II	532192	535263	cluster_1
SPBPB10D8.07c	II	99859	101411	cluster_1
SPCC285.17	III	1831912	1834169	cluster_1
SPAC1006.07	I	5085485	5087031	cluster_1
SPBP8B7.16c	II	3662734	3665346	cluster_1
SPAC630.08c	I	359637	361266	cluster_1
SPAC9E9.07c	I	4447722	4449571	cluster_1
SPAP8A3.09c	I	5330095	5333012	cluster_1
SPAC683.03	I	4195641	4196021	cluster_1
SPAC13G6.10c	I	191927	194053	cluster_1
SPAC1565.07c	I	1301296	1305977	cluster_1
SPCC285.16c	III	1827451	1831715	cluster_1
SPBPB10D8.06c	II	97241	98534	cluster_1
SPBC776.09	II	3191318	3193807	cluster_1
SPBP19A11.06	II	2863783	2868411	cluster_1
SPBC146.14c	II	1028877	1032159	cluster_1
SPCC645.14c	III	1261337	1263716	cluster_1
SPBP4H10.15	II	2902817	2906068	cluster_1
SPAC1F8.08	I	103940	104953	cluster_1
SPAC32A11.04c	I	2443889	2445040	cluster_1
SPAC1A6.04c	I	1074330	1077514	cluster_1
SPAC1565.08	I	1306167	1309266	cluster_1
SPBC29A10.01	II	2533000	2535594	cluster_1
SPAC25G10.07c	I	4306510	4310340	cluster_1
SPBPB10D8.05c	II	94482	95739	cluster_1
SPBC1826.01c	II	2619585	2625951	cluster_1
SPCC1739.01	III	2024481	2029066	cluster_1
SPAC926.09c	I	3900129	3907056	cluster_1
SPAC630.15	I	361556	363654	cluster_1
SPAC25G10.08	I	4310534	4313061	cluster_1
SPBC839.15c	II	626003	627556	cluster_1
SPAC56E4.04c	I	1245715	1253559	cluster_1
SPBPB10D8.04c	II	91375	92863	cluster_1
SPBC16E9.05	II	1923595	1925394	cluster_1
SPCC970.06	III	502926	504777	cluster_1
SPBC14F5.06	II	4164563	4167261	cluster_1
SPCC1795.10c	III	977008	978563	cluster_1
SPBC1709.05	II	1106346	1108511	cluster_1
SPAC3A11.12c	I	3443929	3446017	cluster_1
SPCC417.08	III	1685598	1688951	cluster_1
SPAC328.03	I	3479097	3481305	cluster_1
SPCC1620.06c	III	2152832	2155161	cluster_1
SPBC776.08c	II	3187471	3191140	cluster_1
SPAC1F8.07c	I	101714	103594	cluster_1
SPAC22G7.06c	I	739166	746117	cluster_1
SPBC839.16	II	627933	631710	cluster_1
SPCC962.03c	III	549554	552266	cluster_1
SPAC110.04c	I	1917766	1920867	cluster_1
SPAC890.06	I	5011682	5016066	cluster_1
SPAC29E6.08	I	4415473	4417151	cluster_1
SPAC32A11.01	I	2445219	2447714	cluster_1
SPCC18.18c	III	1988323	1991055	cluster_1
SPCC364.01	III	484819	486386	cluster_1
SPBC4F6.06	II	2694190	2698128	cluster_1
SPBC4F6.18c	II	2726356	2727959	cluster_1
SPCC553.10	III	283180	285072	cluster_1
SPAC222.09	I	959866	962227	cluster_1
SPBC119.04	II	719584	720990	cluster_1
SPCC1795.11	III	973998	976926	cluster_1
SPAC821.10c	I	1002837	1003600	cluster_1
SPAC19B12.03	I	4882813	4889915	cluster_1
SPAC12G12.03	I	342089	345182	cluster_1
SPCC290.04	III	2001144	2004364	cluster_1
SPAC4H3.10c	I	3844742	3846645	cluster_1
SPCC794.15	III	278235	279209	cluster_1
SPBC216.02	II	898069	901363	cluster_1
SPBC354.10	II	570904	574320	cluster_1

## Sheet: C5_lsd1ftpset1del_cluster1
Gene	Chrom	Start	Stop	Cluster
SPAC140.01	I	1895435	1896752	cluster_1
SPBC649.04	II	539326	540117	cluster_1
SPBC649.02	II	535303	536041	cluster_1
SPAC1B2.06	I	2812661	2813530	cluster_1
SPAC222.12c	I	968506	970412	cluster_1
SPAC1782.07	I	4767041	4767986	cluster_1
SPBC25H2.07	II	3271873	3272718	cluster_1
SPBC26H8.07c	II	3964091	3966037	cluster_1
SPAC1782.06c	I	4765617	4766877	cluster_1
SPBC660.11	II	215126	216901	cluster_1
SPBC8D2.19	II	1393453	1395312	cluster_1
SPBC1685.15c	II	532192	535263	cluster_1
SPBC8D2.18c	II	1391438	1393012	cluster_1
SPAC24C9.06c	I	3048059	3051537	cluster_1
SPAC1B2.03c	I	2810264	2812517	cluster_1
SPCC285.17	III	1831912	1834169	cluster_1
SPAC1002.09c	I	1811407	1813805	cluster_1
SPAC1006.07	I	5085485	5087031	cluster_1
SPBC16G5.15c	II	4239332	4242722	cluster_1
SPCC285.16c	III	1827451	1831715	cluster_1
SPBC6B1.07	II	2641903	2644897	cluster_1
SPAC630.08c	I	359637	361266	cluster_1
SPAC13G6.10c	I	191927	194053	cluster_1
SPBC32H8.12c	II	1475484	1477317	cluster_1
SPBC25H2.06c	II	3272840	3275183	cluster_1
SPCC645.14c	III	1261337	1263716	cluster_1
SPBC146.14c	II	1028877	1032159	cluster_1
SPBP8B7.16c	II	3662734	3665346	cluster_1
SPAC630.15	I	361556	363654	cluster_1
SPAC32A11.04c	I	2443889	2445040	cluster_1
SPAC1A6.04c	I	1074330	1077514	cluster_1
SPAC56E4.04c	I	1245715	1253559	cluster_1
SPAC25G10.07c	I	4306510	4310340	cluster_1
SPNCRNA.1042	I	5009786	5011504	cluster_1
SPBC29A10.01	II	2533000	2535594	cluster_1
SPBC776.09	II	3191318	3193807	cluster_1
SPAC926.09c	I	3900129	3907056	cluster_1
SPAC25G10.08	I	4310534	4313061	cluster_1
SPAC328.03	I	3479097	3481305	cluster_1
SPBC1826.01c	II	2619585	2625951	cluster_1
SPCC1620.06c	III	2152832	2155161	cluster_1
SPCC1739.01	III	2024481	2029066	cluster_1
SPBC839.16	II	627933	631710	cluster_1
SPBP19A11.06	II	2863783	2868411	cluster_1
SPAC9E9.07c	I	4447722	4449571	cluster_1
SPAC890.06	I	5011682	5016066	cluster_1
SPBC776.08c	II	3187471	3191140	cluster_1
SPCC417.08	III	1685598	1688951	cluster_1
SPAC1F8.08	I	103940	104953	cluster_1
SPAC22G7.06c	I	739166	746117	cluster_1
SPBC1709.05	II	1106346	1108511	cluster_1

## Sheet: C6_lsd1ftpclr4set1del_cluster1
Gene	Chrom	Start	Stop	Cluster
SPBC649.02	II	535303	536041	cluster_1
SPAC140.01	I	1895435	1896752	cluster_1
SPBC649.04	II	539326	540117	cluster_1
SPAC1B2.06	I	2812661	2813530	cluster_1
SPAC222.12c	I	968506	970412	cluster_1
SPBC660.11	II	215126	216901	cluster_1
SPBC26H8.07c	II	3964091	3966037	cluster_1
SPAC1782.07	I	4767041	4767986	cluster_1
SPBC8D2.19	II	1393453	1395312	cluster_1
SPBC25H2.07	II	3271873	3272718	cluster_1
SPAC1565.07c	I	1301296	1305977	cluster_1
SPAC1782.06c	I	4765617	4766877	cluster_1
SPBC1685.15c	II	532192	535263	cluster_1
SPBC8D2.18c	II	1391438	1393012	cluster_1
SPBC16G5.15c	II	4239332	4242722	cluster_1
SPAC1B2.03c	I	2810264	2812517	cluster_1
SPAP8A3.09c	I	5330095	5333012	cluster_1
SPBC32H8.12c	II	1475484	1477317	cluster_1
SPAC1002.09c	I	1811407	1813805	cluster_1
SPBP8B7.16c	II	3662734	3665346	cluster_1
SPAC630.08c	I	359637	361266	cluster_1
SPAC1006.07	I	5085485	5087031	cluster_1
SPBC6B1.07	II	2641903	2644897	cluster_1
SPAC23C11.05	I	2140378	2141698	cluster_1
SPBC25H2.06c	II	3272840	3275183	cluster_1
SPBC28F2.03	II	1576158	1577021	cluster_1
SPBPB10D8.07c	II	99859	101411	cluster_1
SPCC285.16c	III	1827451	1831715	cluster_1
SPCC285.17	III	1831912	1834169	cluster_1
SPBPB10D8.06c	II	97241	98534	cluster_1
SPAC24C9.06c	I	3048059	3051537	cluster_1
SPAC1A6.04c	I	1074330	1077514	cluster_1
SPBC146.14c	II	1028877	1032159	cluster_1
SPAC630.15	I	361556	363654	cluster_1
SPAC1F8.08	I	103940	104953	cluster_1
SPCC645.14c	III	1261337	1263716	cluster_1
SPBC776.09	II	3191318	3193807	cluster_1
SPAC9E9.07c	I	4447722	4449571	cluster_1
SPBPB10D8.05c	II	94482	95739	cluster_1
SPAC32A11.04c	I	2443889	2445040	cluster_1
SPBC776.08c	II	3187471	3191140	cluster_1
SPBPB10D8.04c	II	91375	92863	cluster_1
SPAC328.03	I	3479097	3481305	cluster_1
SPAC13G6.10c	I	191927	194053	cluster_1
SPAC22G7.06c	I	739166	746117	cluster_1
SPAC926.09c	I	3900129	3907056	cluster_1
SPAC1565.08	I	1306167	1309266	cluster_1
SPBP19A11.06	II	2863783	2868411	cluster_1
SPAC25G10.07c	I	4306510	4310340	cluster_1
SPBC14F5.06	II	4164563	4167261	cluster_1
SPAC25G10.08	I	4310534	4313061	cluster_1
SPAC56E4.04c	I	1245715	1253559	cluster_1
SPBP4H10.15	II	2902817	2906068	cluster_1
SPBC29A10.01	II	2533000	2535594	cluster_1
SPBC1709.05	II	1106346	1108511	cluster_1
SPBC839.16	II	627933	631710	cluster_1
SPCC970.06	III	502926	504777	cluster_1
SPCC1795.10c	III	977008	978563	cluster_1
SPCC1620.06c	III	2152832	2155161	cluster_1
SPBC1826.01c	II	2619585	2625951	cluster_1
SPAC890.06	I	5011682	5016066	cluster_1
SPAC110.04c	I	1917766	1920867	cluster_1
SPAC32A11.01	I	2445219	2447714	cluster_1
SPCC417.08	III	1685598	1688951	cluster_1
SPBC119.04	II	719584	720990	cluster_1
SPAC3A11.12c	I	3443929	3446017	cluster_1
SPCC962.03c	III	549554	552266	cluster_1
SPBC16E9.05	II	1923595	1925394	cluster_1
SPCC1739.01	III	2024481	2029066	cluster_1
SPAC29E6.08	I	4415473	4417151	cluster_1
SPBC4F6.06	II	2694190	2698128	cluster_1
SPAC821.10c	I	1002837	1003600	cluster_1
SPBC4F6.18c	II	2726356	2727959	cluster_1
SPBC216.02	II	898069	901363	cluster_1
SPAC19B12.03	I	4882813	4889915	cluster_1
SPCC794.15	III	278235	279209	cluster_1
SPCC553.10	III	283180	285072	cluster_1
SPBC354.10	II	570904	574320	cluster_1
SPAC12G12.03	I	342089	345182	cluster_1
