# Supplementary material for: The Cross-Regulation Between Set1, Clr4, and Lsd1/2 in Schizosaccharomyces pombe
Source: PLoS Genet. 2024 Jan 5;20(1):e1011107. doi: 10.1371/journal.pgen.1011107 (PMC10795994; doi:10.1371/journal.pgen.1011107)
Supplement: S3 Data — (XLS) [file pgen.1011107.s017.xls]

## Sheet: Calculation Sheet
Sample Name	Target Name	CT	ΔCT	ΔΔCT	LogTF								Sample Name	Target Name	CT	ΔCT	ΔΔCT	LogTF
WF115 ChIP	Sah1	31.9705	4.28797	0	1								WF115 Input	Sah1	27.6467	3.76572	0	1
WF115 ChIP	Sah1	31.1625	3.04155	0	1								WF115 Input	Sah1	27.4435	3.01849	0	1
WF115 ChIP	Sah1	31.1392	3.58879	0	1								WF115 Input	Sah1	27.194	3.1216	0	1
WF115 ChIP	Leu1	27.6825											WF115 Input	Leu1	23.881
WF115 ChIP	Leu1	28.121											WF115 Input	Leu1	24.425
WF115 ChIP	Leu1	27.5504						Enrichment	Mean	SD			WF115 Input	Leu1	24.0724				Mean	SD
JC 82 ChIP	Sah1	29.9543	1.1801	-3.10787	8.62111			2.78382					JC 82 Input	Sah1	26.5285	2.13491	-1.63081	3.09687
JC 82 ChIP	Sah1	29.9289	1.05483	-1.98672	3.96336			1.69938					JC 82 Input	Sah1	26.2766	1.79677	-1.22171	2.33224
JC 82 ChIP	Sah1	29.768	1.40885	-2.17994	4.53135			1.78159	2.08826	0.603769			JC 82 Input	Sah1	26.092	1.77483	-1.34678	2.54344	2.65751	0.394874
JC 82 ChIP	Leu1	28.7742											JC 82 Input	Leu1	24.3936
JC 82 ChIP	Leu1	28.8741											JC 82 Input	Leu1	24.4798
JC 82 ChIP	Leu1	28.3592											JC 82 Input	Leu1	24.3172
JC 84 ChIP	Sah1	27.0648	0.220287	-4.06769	16.7686			5.67134					JC 84 Input	Sah1	23.8926	2.20172	-1.564	2.95672
JC 84 ChIP	Sah1	27.0731	0.0186825	-3.02287	8.12782			4.04828					JC 84 Input	Sah1	23.7698	2.01293	-1.00556	2.00772
JC 84 ChIP	Sah1	26.8662	-0.268841	-3.85763	14.4965			6.82448	5.5147	1.39471			JC 84 Input	Sah1	23.609	2.03469	-1.08691	2.12419	2.36288	0.51757
JC 84 ChIP	Leu1	26.8445											JC 84 Input	Leu1	21.6908
JC 84 ChIP	Leu1	27.0544											JC 84 Input	Leu1	21.7569
JC 84 ChIP	Leu1	27.135											JC 84 Input	Leu1	21.5743
JC 132 ChIP	Sah1	25.4395	-3.57979	-7.86777	233.579			72.6186					JC 132 Input	Sah1	26.0704	2.08022	-1.6855	3.21651
JC 132 ChIP	Sah1	25.5384	-3.79972	-6.84127	114.664			59.6828					JC 132 Input	Sah1	25.9826	2.07646	-0.942022	1.92122
JC 132 ChIP	Sah1	25.3168	-3.67843	-7.26722	154.046			60.2136	64.1717	7.32008			JC 132 Input	Sah1	25.891	1.7664	-1.3552	2.55833	2.56535	0.647675
JC 132 ChIP	Leu1	29.0193											JC 132 Input	Leu1	23.9902
JC 132 ChIP	Leu1	29.3381											JC 132 Input	Leu1	23.9062
JC 132 ChIP	Leu1	28.9953											JC 132 Input	Leu1	24.1246
JC 138 ChIP	Sah1	23.9701	-3.1079	-7.39587	168.414			53.5973					JC 138 Input	Sah1	25.3675	2.11393	-1.65178	3.14222
JC 138 ChIP	Sah1	23.9058	-3.27884	-6.32039	79.9149			40.4386					JC 138 Input	Sah1	25.332	2.03576	-0.982731	1.9762
JC 138 ChIP	Sah1	23.8076	-4.07293	-7.66172	202.492			93.0382	62.358	27.3723			JC 138 Input	Sah1	25.1128	1.99964	-1.12197	2.17644	2.43162	0.62349
JC 138 ChIP	Leu1	27.078											JC 138 Input	Leu1	23.2536
JC 138 ChIP	Leu1	27.1847											JC 138 Input	Leu1	23.2963
JC 138 ChIP	Leu1	27.8805											JC 138 Input	Leu1	23.1131
JC 146 ChIP	Sah1	29.4216	1.79712	-2.49085	5.62108			1.489					JC 146 Input	Sah1	25.6726	1.84921	-1.91651	3.77509
JC 146 ChIP	Sah1	29.2474	1.39495	-1.64661	3.13096			1.41444					JC 146 Input	Sah1	25.7805	1.87211	-1.14638	2.21357
JC 146 ChIP	Sah1	29.1806	0.836906	-2.75188	6.73596			2.74559	1.88301	0.747946			JC 146 Input	Sah1	25.5645	1.82684	-1.29477	2.45337	2.79954	0.840908
JC 146 ChIP	Leu1	27.6245											JC 146 Input	Leu1	23.8234
JC 146 ChIP	Leu1	27.8524											JC 146 Input	Leu1	23.9084
JC 146 ChIP	Leu1	28.3437											JC 146 Input	Leu1	23.7376
JC 154 ChIP	Sah1	29.5474	1.03288	-3.25509	9.54731			2.81438					JC 154 Input	Sah1	26.3651	2.00344	-1.76228	3.39234
JC 154 ChIP	Sah1	29.6625	-0.515324	-3.55688	11.7686			5.32757					JC 154 Input	Sah1	26.2156	1.87509	-1.1434	2.209
JC 154 ChIP	Sah1	29.4399	0.963356	-2.62543	6.17069			2.94752	3.69649	1.41413			JC 154 Input	Sah1	26.2647	2.05567	-1.06593	2.09352	2.79954	0.718856
JC 154 ChIP	Leu1	28.5145											JC 154 Input	Leu1	24.3616
JC 154 ChIP	Leu1	30.1778											JC 154 Input	Leu1	24.3405
JC 154 ChIP	Leu1	28.4765											JC 154 Input	Leu1	24.209
JC 160 ChIP	Sah1	26.1896	-2.61485	-6.90283	119.662			43.4539					JC 160 Input	Sah1	26.5038	2.3043	-1.46141	2.75378
JC 160 ChIP	Sah1	26.0834	-2.78484	-5.82639	56.7439			29.6978					JC 160 Input	Sah1	26.3622	2.08438	-0.934109	1.91071
JC 160 ChIP	Sah1	25.9358	-3.50129	-7.09008	136.247			69.5039	47.5519	20.217			JC 160 Input	Sah1	26.137	2.15055	-0.97106	1.96028	2.79954	0.473086
JC 160 ChIP	Leu1	28.8044											JC 160 Input	Leu1	24.1995
JC 160 ChIP	Leu1	28.8682											JC 160 Input	Leu1	24.2778
JC 160 ChIP	Leu1	29.4371											JC 160 Input	Leu1	23.9865
JC 164 ChIP	Sah1	27.3086	-2.14148	-6.42945	86.19			34.6075					JC 164 Input	Sah1	26.8164	2.44928	-1.31643	2.4905
JC 164 ChIP	Sah1	27.1431	-3.07782	-6.11937	69.5206			39.5016					JC 164 Input	Sah1	26.6614	2.20296	-0.815529	1.75994
JC 164 ChIP	Sah1	26.889	-3.58103	-7.16982	143.989			64.7984	46.3025	16.2038			JC 164 Input	Sah1	26.5421	1.96968	-1.15193	2.22211	2.79954	0.369536
JC 164 ChIP	Leu1	29.4501											JC 164 Input	Leu1	24.3671
JC 164 ChIP	Leu1	30.2209											JC 164 Input	Leu1	24.4584
JC 164 ChIP	Leu1	30.47											JC 164 Input	Leu1	24.5724

## Sheet: Summary Chart + Figure
Name	Mean	SD
JC 132 ChIP	64.1717	7.32008
JC 138 ChIP	62.358	27.3723
JC 146 ChIP	1.88301	0.747946
JC 154 ChIP	3.69649	1.41413
JC 160 ChIP	47.5519	20.217
JC 164 ChIP	46.3025	16.2038
JC 82 ChIP	2.08826	0.603769
JC 84 ChIP	5.5147	1.39471
Coresponding Genotype:
JC 132: Phf1-myc Lsd1-FTP
JC 138: Phf2-myc Lsd1-FTP
JC 146: Phf1-myc lsd1-∆HMG-FTP
JC 154: Phf2-myc lsd1-∆HMG-FTP
JC 160: Phf1-myc Lsd2-FTP
JC 164: Phf2-myc Lsd2-FTP
JC 82: Phf1-myc lsd2-∆C-FTP
JC 84:Phf2-myc lsd2-∆C-FTP
