# Supplementary material for: The Cross-Regulation Between Set1, Clr4, and Lsd1/2 in Schizosaccharomyces pombe
Source: PLoS Genet. 2024 Jan 5;20(1):e1011107. doi: 10.1371/journal.pgen.1011107 (PMC10795994; doi:10.1371/journal.pgen.1011107)
Supplement: S4 Data — (CSV) [file pgen.1011107.s018.csv]

	lsd1_37	lsd2_37	set1_37
lsd1_37	1	0.904036336760135	0.795171083908055
lsd2_37	0.904036336760135	1	0.695861271889497
set1_37	0.795171083908055	0.695861271889497	1
