# Supplementary material for: The Cross-Regulation Between Set1, Clr4, and Lsd1/2 in Schizosaccharomyces pombe
Source: PLoS Genet. 2024 Jan 5;20(1):e1011107. doi: 10.1371/journal.pgen.1011107 (PMC10795994; doi:10.1371/journal.pgen.1011107)
Supplement: S5 Data — (XLSX) [file pgen.1011107.s019.xlsx]

## Sheet: Lsd1-GFP 
S5 Table : GFP signal intensity of Lsd1/2 under confocal microscope in different gene background
	Label	Area	Mean	Mode	Min	Max	IntDen	RawIntDen	MinThr	MaxThr
1		14.267	70.341	69	27	148	1003.52	553723	0	255
2		15.579	71.554	50	18	208	1114.72	615080	0	255
3		8.717	65.429	67	23	138	570.36	314713	0	255
4		15.06	75.665	79	18	195	1139.55	628779	0	255
5		3.962	44.805	36	23	80	177.504	97943	0	255
6		15.626	67.593	60	22	212	1056.2	582790	0	255
7		18.69	66.92	69	21	132	1250.77	690146	0	255
8		8.929	69.795	63	30	166	623.22	343880	0	255
9		12.911	76.49	60	14	194	987.554	544912	0	255
10		12.577	73.413	64	20	189	923.353	509487	0	255
11		5.935	57.961	58	26	119	344.02	189823	0	255
12		11.738	69.608	61	16	178	817.082	450849	0	255
13		11.144	61.109	57	22	125	680.999	375761	0	255
14		14.044	67.943	54	18	199	954.171	526492	0	255
15		7.454	55.818	51	27	141	416.072	229580	0	255
16		8.462	78.554	61	18	175	664.699	366767	0	255
17		13.292	68.411	53	14	175	909.291	501728	0	255
18		6.301	48.301	36	23	90	304.364	167942	0	255
19		9.547	64.382	35	11	146	614.67	339162	0	255
20		11.155	66.387	66	24	149	740.537	408613	0	255
21		11.093	63.396	64	24	135	703.269	388049	0	255
22		8.346	65.721	48	27	133	548.491	302646	0	255
23		13.176	76.308	64	29	205	1005.4	554757	0	255
24		16.817	63.513	50	8	137	1068.07	589338	0	255
25		11.927	72.503	55	7	199	864.733	477142	0	255
26		11.013	76.191	53	18	197	839.129	463014	0	255
27		15.965	69.914	64	25	191	1116.16	615873	0	255
28		11.889	73.855	78	12	159	878.047	484488	0	255
29		16.842	76.568	72	24	172	1289.55	711547	0	255
30		12.909	70.593	60	8	200	911.29	502831	0	255
31		5.332	62.077	58	31	127	330.984	182630	0	255
32		12.884	80.82	57	23	221	1041.26	574548	0	255
33		0.1	34.618	32	32	40	3.451	1904	0	255
34		7.624	58.405	60	29	110	445.301	245708	0	255
35		18.609	74.336	69	18	181	1383.31	763284	0	255
36		10.582	71.003	61	13	150	751.362	414586	0	255
37		11.999	71.726	67	17	175	860.668	474899	0	255
38		13.4	74.661	54	23	207	1000.48	552045	0	255
39		13.589	79.771	78	16	195	1083.99	598124	0	255
40		8.078	61.81	41	16	144	499.274	275489	0	255
41		14.932	76.054	70	28	164	1135.62	626613	0	255
42		19.113	76.341	60	18	188	1459.08	805089	0	255
43		20.365	75.335	78	27	178	1534.21	846543	0	255
44		13.75	68.593	58	11	189	943.156	520414	0	255
45		8.917	73.307	75	31	167	653.653	360672	0	255
46		12.849	64.181	48	12	163	824.678	455040	0	255
47		12.828	69.954	61	31	164	897.344	495136	0	255
48		11.046	69.586	76	30	148	768.65	424125	0	255
49		15.49	76.868	72	11	204	1190.67	656989	0	255
50		13.598	74.608	64	18	164	1014.51	559787	0	255
51		11.584	70.179	63	18	179	812.977	448584	0	255
52		8.326	84.945	73	27	221	707.237	390239	0	255
53		0.116	35.578	32	32	42	4.127	2277	0	255
54		14.671	73.498	73	20	179	1078.28	594970	0	255
55		15.387	70.149	76	19	157	1079.35	595562	0	255
56		13.072	74.045	57	24	182	967.94	534089	0	255
57		0.098	39.815	34	32	58	3.896	2150	0	255
58		5.359	52.421	38	17	101	280.926	155009	0	255
59		0.656	38.365	35	21	53	25.169	13888	0	255
60		17.824	77.416	78	18	178	1379.87	761385	0	255
61		1.767	40.899	36	18	70	72.27	39877	0	255
62		15.281	68.795	63	29	178	1051.3	580083	0	255
63		17.019	77.662	73	19	199	1321.77	729324	0	255
64		11.195	73.339	51	24	165	821.006	453014	0	255
65		13.495	76.346	82	15	169	1030.26	568475	0	255
66		12.092	79.188	70	32	200	957.519	528339	0	255
67		11.769	71.183	67	29	159	837.763	462260	0	255
68		11.314	71.955	39	23	176	814.117	449213	0	255
69		0.734	39.474	35	28	63	28.974	15987	0	255
70		14.125	68.969	42	13	194	974.196	537541	0	255
71		8.638	81.705	72	30	190	705.726	389405	0	255
72		16.36	69.398	72	24	148	1135.33	626453	0	255
73		2.209	39.926	32	23	71	88.206	48670	0	255
74		15.416	63.184	60	26	135	974.024	537446	0	255
75		14.692	70.94	55	11	184	1042.28	575109	0	255
76		11.039	73.145	69	24	181	807.435	445526	0	255
77		6.976	75.882	75	29	177	529.32	292068	0	255
78		8.288	78.736	82	20	184	652.545	360061	0	255
79	Mean	11.281	67.439	59.359	21.5	158.449	801.567	442288	0	255
80	SD	4.754	11.629	13.773	6.586	43.386	365.48	201664	0	0
81	Min	0.098	34.618	32	7	40	3.451	1904	0	255
82	Max	20.365	84.945	82	32	221	1534.21	846543	0	255

## Sheet: Lsd1-GFP set1∆ 
S5 Table : GFP signal intensity of Lsd1/2 under confocal microscope in different gene background
	Label	Area	Mean	Mode	Min	Max	IntDen	RawIntDen	MinThr	MaxThr
1		14.194	48.372	34	14	142	686.597	378850	0	255
2		9.495	55.013	30	17	173	522.334	288213	0	255
3		9.982	46.358	28	14	121	462.761	255342	0	255
4		13.518	52.416	30	11	195	708.57	390974	0	255
5		12.21	46.827	32	14	118	571.736	315472	0	255
6		13.293	55.714	34	12	220	740.624	408661	0	255
7		9.839	53.794	28	14	152	529.279	292045	0	255
8		0.114	32.841	28	28	43	3.75	2069	0	255
9		15.832	56.388	30	15	242	892.761	492607	0	255
10		11.755	54.064	37	18	170	635.506	350659	0	255
11		12.155	56.49	39	14	210	686.653	378881	0	255
12		13.939	49.979	28	9	151	696.634	384388	0	255
13		11.878	50.379	30	16	137	598.397	330183	0	255
14		12.851	47.015	30	13	139	604.198	333384	0	255
15		12.94	53.55	34	16	173	692.935	382347	0	255
16		10.125	59.337	28	17	190	600.809	331514	0	255
17		10.278	51.794	37	16	172	532.323	293725	0	255
18		10.783	56.56	37	11	171	609.9	336530	0	255
19		10.035	59.578	39	13	237	597.853	329883	0	255
20		11.155	44.172	36	10	151	492.728	271877	0	255
21		12.808	52.215	37	14	153	668.746	369000	0	255
22		0.201	38.027	28	28	53	7.65	4221	0	255
23		0.179	37.141	29	28	56	6.664	3677	0	255
24		15.615	47.395	34	8	142	740.068	408354	0	255
25		9.076	56.644	30	17	165	514.108	283674	0	255
26		9.497	58.047	43	21	167	551.242	304164	0	255
27		0.203	32.821	28	28	44	6.662	3676	0	255
28		13.986	50.287	36	15	158	703.292	388062	0	255
29		9.391	60.068	37	22	206	564.124	311272	0	255
30		20.142	51.188	37	11	184	1031.03	568901	0	255
31		16.99	49.04	30	12	154	833.217	459752	0	255
32		16.662	52.618	36	13	193	876.749	483772	0	255
33		6.586	54.652	34	14	180	359.937	198606	0	255
34		11.894	44.794	30	7	115	532.789	293982	0	255
35		16.436	56.992	39	13	222	936.71	516857	0	255
36		18.297	50.938	41	16	168	932.025	514272	0	255
37		12.985	46.165	43	6	108	599.459	330769	0	255
38		0.274	33.026	28	28	54	9.038	4987	0	255
39		9.975	49.574	30	11	130	494.506	272858	0	255
40		6.648	58.316	32	16	216	387.659	213902	0	255
41		0.12	32.939	30	28	41	3.94	2174	0	255
42		12.284	54.096	30	13	209	664.508	366662	0	255
43		9.312	51.103	36	17	161	475.852	262565	0	255
44		9.941	62.461	30	16	250	620.893	342596	0	255
45		15.436	54.964	30	12	218	848.404	468132	0	255
46		0.754	36.781	30	28	58	27.73	15301	0	255
47		9.29	58.615	32	22	192	544.528	300459	0	255
48		17.181	50.241	39	16	145	863.175	476282	0	255
49		9.457	50.71	34	10	126	479.549	264605	0	255
50		0.103	32.474	30	28	43	3.355	1851	0	255
51		11.945	59.429	37	14	233	709.88	391697	0	255
52		24.345	55.548	28	8	220	1352.31	746178	0	255
53		6.287	56.393	32	20	167	354.54	195628	0	255
54		9.301	60.563	37	12	182	563.289	310811	0	255
55		18.922	52.728	43	16	190	997.732	550528	0	255
56		0.123	35.897	28	28	49	4.424	2441	0	255
57		0.25	34.029	28	25	48	8.511	4696	0	255
58		10.285	52.849	36	10	165	543.545	299917	0	255
59		0.14	31.104	28	28	38	4.341	2395	0	255
60		0.094	34.077	28	28	44	3.211	1772	0	255
61		7.284	64.088	41	23	237	466.801	257571	0	255
62		7.536	54.733	37	18	156	412.444	227578	0	255
63		0.098	33.13	29	28	43	3.242	1789	0	255
64		7.499	58.328	34	10	191	437.421	241360	0	255
65		10.098	66.834	47	17	230	674.909	372401	0	255
66		0.094	32.904	32	28	40	3.101	1711	0	255
67		10.187	65.526	43	20	234	667.521	368324	0	255
68		1.272	38.828	28	27	73	49.398	27257	0	255
69		12.202	61.103	37	7	249	745.602	411408	0	255
70		14.125	43.951	30	8	135	620.817	342554	0	255
71		7.402	57.776	34	23	169	427.633	235959	0	255
72		7.083	52.735	28	12	163	373.495	206087	0	255
73		9.759	60.439	32	11	248	589.843	325463	0	255
74		6.1	67.403	32	22	231	411.175	226878	0	255
75		0.62	38.702	30	27	72	23.988	13236	0	255
76		6.037	46.468	34	13	104	280.518	154784	0	255
77		9.136	58.407	32	8	187	533.605	294432	0	255
78		13.52	51.284	37	6	201	693.353	382578	0	255
79		9.808	58.796	28	12	182	576.685	318203	0	255
80		14.087	48.296	41	10	160	680.346	375401	0	255
81		15.854	50.515	32	11	185	800.869	441903	0	255
82		18.661	57.094	39	8	233	1065.47	587902	0	255
83		0.558	39.932	30	24	72	22.29	12299	0	255
84		0.181	32.44	28	28	46	5.879	3244	0	255
85		10.629	44.759	34	15	116	475.759	262514	0	255
86		19.417	47.341	41	7	142	919.223	507208	0	255
87		10.308	55.079	36	20	173	567.781	313290	0	255
88		9.127	41.278	28	17	79	376.738	207876	0	255
89		9.373	51.42	30	5	211	481.977	265945	0	255
90		13.92	47.036	34	8	152	654.762	361284	0	255
91		14.663	56.119	36	6	228	822.892	454055	0	255
92		15.783	52.613	37	10	159	830.423	458210	0	255
93		11.358	56.093	39	12	195	637.092	351534	0	255
94		0.359	36.49	29	28	56	13.094	7225	0	255
95		10.464	51.141	32	12	157	535.156	295288	0	255
96		10.16	58.36	37	19	166	592.933	327168	0	255
97		11.702	52.566	36	7	176	615.137	339420	0	255
98		12.84	60.401	36	13	234	775.56	427938	0	255
99		10.441	53.925	34	8	170	563.019	310662	0	255
100		0.098	33.981	29	28	48	3.326	1835	0	255
101		11.617	45.752	45	9	140	531.495	293268	0	255
102		0.152	32.976	30	28	41	5.02	2770	0	255
103	Mean	9.524	49.849	33.48	16.196	151.353	506.505	279479	0	255
104	SD	5.698	9.209	4.66	7.047	62.219	302.163	166727	0	0
105	Min	0.094	31.104	28	5	38	3.101	1711	0	255
106	Max	24.345	67.403	47	28	250	1352.31	746178	0	255

## Sheet: Lsd1-GFP clr4∆ 
S5 Table : GFP signal intensity of Lsd1/2 under confocal microscope in different gene background
	Label	Area	Mean	Mode	Min	Max	IntDen	RawIntDen	MinThr	MaxThr
1		15.428	70.079	52	10	206	1081.2	596583	0	255
2		18.571	65.96	48	10	194	1224.93	675889	0	255
3		0.555	49.804	42	37	73	27.62	15240	0	255
4		12.679	71.822	37	15	174	910.632	502468	0	255
5		13.257	69.859	46	28	159	926.126	511017	0	255
6		12.485	65.851	48	30	154	822.158	453650	0	255
7		9.573	59.647	43	18	119	570.986	315058	0	255
8		13.143	70.226	51	15	184	922.976	509279	0	255
9		8.757	70.449	46	8	201	616.928	340408	0	255
10		17.503	72.184	59	14	192	1263.47	697157	0	255
11		10.095	68.328	37	18	169	689.747	380588	0	255
12		13.121	60.109	37	13	137	788.705	435191	0	255
13		13.005	62.77	51	23	149	816.33	450434	0	255
14		11.383	60.09	44	16	164	684.014	377425	0	255
15		18.669	71.109	59	15	222	1327.51	732491	0	255
16		10.513	67.661	37	27	179	711.333	392499	0	255
17		10.725	67.713	60	27	154	726.238	400723	0	255
18		13.224	70.458	46	14	199	931.769	514131	0	255
19		10.368	70.818	52	29	205	734.265	405152	0	255
20		0.098	40.759	37	37	49	3.989	2201	0	255
21		12.28	72.602	73	19	177	891.574	491952	0	255
22		6.658	72.351	41	19	167	481.749	265819	0	255
23		9.99	64.014	37	14	176	639.464	352843	0	255
24		0.643	49.299	40	37	77	31.717	17501	0	255
25		15.497	64.701	54	13	153	1002.68	553256	0	255
26		9.594	67.954	52	32	157	651.974	359746	0	255
27		11.729	73.219	37	18	183	858.814	473876	0	255
28		21.465	67.43	54	23	214	1447.39	798642	0	255
29		10.772	64.876	50	24	143	698.872	385623	0	255
30		10.495	66.077	50	18	145	693.487	382652	0	255
31		11.722	74.234	41	10	255	870.172	480143	0	255
32		16.349	73.372	56	15	183	1199.56	661890	0	255
33		13.406	66.432	48	23	182	890.563	491394	0	255
34		28.68	66.013	49	11	165	1893.24	1044651	0	255
35		11.226	77.629	52	18	216	871.421	480832	0	255
36		11.728	75.581	59	23	209	886.378	489085	0	255
37		18.848	69.284	51	10	214	1305.87	720552	0	255
38		14.098	72.75	45	15	217	1025.64	565925	0	255
39		8.139	66.196	38	15	138	538.775	297285	0	255
40		16.876	71.405	73	21	177	1205.06	664925	0	255
41		7.722	68.318	51	22	160	527.568	291101	0	255
42		22.478	66.607	59	9	163	1497.21	826128	0	255
43		11.925	67.898	42	21	184	809.684	446767	0	255
44		10.658	62.95	46	19	145	670.935	370208	0	255
45		0.125	40.913	40	37	50	5.116	2823	0	255
46		12.146	79.013	50	20	214	959.699	529542	0	255
47		0.101	45.196	38	37	62	4.587	2531	0	255
48		14.879	64.458	58	14	161	959.086	529204	0	255
49		9.716	82.641	57	29	209	802.924	443037	0	255
50		10.463	61.754	37	18	153	646.103	356506	0	255
51		12.641	71.02	37	28	178	897.763	495367	0	255
52		10.461	64.67	37	17	136	676.49	373273	0	255
53		16.737	68.581	65	14	157	1147.83	633348	0	255
54		11.187	70.619	50	8	199	790.048	435932	0	255
55		13.397	73.294	54	9	206	981.891	541787	0	255
56		12.579	73.52	56	11	220	924.825	510299	0	255
57		10.723	78.771	65	26	205	844.696	466086	0	255
58		12.982	67.524	57	20	154	876.57	483673	0	255
59		9.348	69.414	40	33	166	648.879	358038	0	255
60		9.199	70.111	43	25	178	644.972	355882	0	255
61		14.912	71.978	69	19	198	1073.32	592235	0	255
62		9.292	48.668	37	15	104	452.208	249519	0	255
63		9.781	69.028	45	25	178	675.169	372544	0	255
64		10.336	72.864	56	17	186	753.098	415544	0	255
65		15.546	70.025	53	13	206	1088.62	600677	0	255
66		12.405	71.233	57	19	210	883.667	487589	0	255
67		0.921	47.22	41	31	71	43.474	23988	0	255
68		12.175	58.255	49	17	130	709.264	391357	0	255
69		0.187	43.388	47	37	53	8.099	4469	0	255
70		10.762	67.507	52	16	176	726.479	400856	0	255
71		0.33	40.253	39	32	56	13.277	7326	0	255
72		13.02	64.776	37	21	179	843.37	465354	0	255
73		10.31	85.365	69	26	252	880.135	485640	0	255
74		10.169	49.852	47	23	92	506.942	279720	0	255
75		5.375	55.213	37	28	100	296.787	163761	0	255
76		0.107	42.085	37	37	50	4.5	2483	0	255
77		12.079	73.736	39	30	163	890.66	491448	0	255
78		15.318	65.126	64	27	153	997.578	550443	0	255
79		3.713	55.933	61	34	89	207.704	114607	0	255
80		0.121	40.925	37	37	54	4.969	2742	0	255
81		14.345	70.563	59	10	215	1012.19	558504	0	255
82		6.394	66.459	37	27	157	424.927	234466	0	255
83		14.798	71.666	56	21	175	1060.49	585154	0	255
84		13.478	68.287	58	15	172	920.386	507850	0	255
85		11.423	55.944	37	16	121	639.053	352616	0	255
86		1.858	43.786	40	29	65	81.339	44881	0	255
87		0.134	44.514	37	37	56	5.97	3294	0	255
88	Mean	10.829	64.862	48.402	21.356	158.529	740.067	408354	0	255
89	SD	5.493	10.317	9.616	8.394	50.69	385.282	212591	0	0
90	Min	0.098	40.253	37	8	49	3.989	2201	0	255
91	Max	28.68	85.365	73	37	255	1893.24	1044651	0	255

## Sheet: Lsd2-GFP area1
S5 Table : GFP signal intensity of Lsd1/2 under confocal microscope in different gene background
	Label	Area	Mean	Mode	Min	Max	IntDen	RawIntDen	MinThr	MaxThr
1		14.419	87.795	85	25	151	1265.9	698500	0	255
2		10.801	101.081	73	29	188	1091.82	602442	0	255
3		10.64	90.953	89	45	157	967.753	533986	0	255
4		12.666	96.373	89	26	214	1220.69	673550	0	255
5		12.808	104.918	96	43	209	1343.75	741454	0	255
6		8.371	109.729	67	52	207	918.554	506839	0	255
7		9.254	87.958	82	11	168	813.941	449116	0	255
8		15.118	96.799	96	27	189	1463.45	807499	0	255
9		15.307	98.433	98	42	191	1506.69	831361	0	255
10		0.344	77.921	72	65	114	26.831	14805	0	255
11		8.15	94.484	73	60	156	770.043	424894	0	255
12		23.941	112.868	115	27	255	2702.15	1490991	0	255
13		12.362	96.227	96	27	171	1189.54	656363	0	255
14		13.335	98.006	96	30	186	1306.92	721130	0	255
15		9.067	102.727	92	48	197	931.429	513943	0	255
16		7.742	94.315	70	24	163	730.205	402912	0	255
17		0.152	71.321	70	65	82	10.858	5991	0	255
18		14.314	101.121	96	22	207	1447.41	798650	0	255
19		0.15	72.506	66	59	96	10.907	6018	0	255
20		9.136	96.549	89	37	178	882.063	486704	0	255
21		12.041	85.698	78	22	164	1031.9	569379	0	255
22		16.358	100.601	96	21	195	1645.62	908022	0	255
23		9.83	100.064	78	43	182	983.627	542745	0	255
24		13.221	102.282	85	38	206	1352.25	746145	0	255
25		12.139	89.687	85	29	176	1088.7	600722	0	255
26		10.231	86.484	85	25	155	884.774	488200	0	255
27		0.212	72.111	67	65	89	15.291	8437	0	255
28		12.166	85.844	89	16	141	1044.38	576270	0	255
29		9.912	102.372	85	50	190	1014.67	559873	0	255
30		8.897	95.922	70	44	178	853.383	470879	0	255
31		10.486	107.15	82	56	202	1123.58	619970	0	255
32		16.875	88.177	82	10	159	1487.95	821019	0	255
33		10.176	99.557	89	55	180	1013.11	559014	0	255
34		14.332	96.253	93	15	210	1379.48	761170	0	255
35		9.555	96.439	72	30	172	921.43	508426	0	255
36		8.03	91.134	74	46	150	731.843	403816	0	255
37		10.959	107.199	115	43	190	1174.81	648234	0	255
38		12.132	93.32	93	33	182	1132.13	624685	0	255
39		8.694	98.284	89	45	175	854.447	471466	0	255
40		17.96	96.811	96	11	206	1738.73	959398	0	255
41		7.942	99.604	71	29	198	791.012	436464	0	255
42		0.154	73.918	65	65	92	11.387	6283	0	255
43		8.993	104.271	89	43	188	937.681	517393	0	255
44		14.921	95.593	89	16	201	1426.32	787014	0	255
45		14.625	104.079	78	35	204	1522.2	839920	0	255
46		10.727	100.707	82	22	212	1080.3	596086	0	255
47		11.601	99.026	104	27	165	1148.76	633864	0	255
48		10.321	100.995	93	30	183	1042.38	575166	0	255
49		14.999	97.128	96	39	182	1456.8	803832	0	255
50		12.61	98.682	107	36	160	1244.4	686632	0	255
51		10.24	97.922	88	21	184	1002.68	553257	0	255
52		21.996	97.3	96	22	200	2140.22	1180930	0	255
53		11.784	95.254	85	53	176	1122.45	619343	0	255
54		4.404	83.341	70	59	156	367.029	202519	0	255
55		13.572	102.206	82	30	189	1387.19	765422	0	255
56		11.941	110.505	115	37	200	1319.58	728118	0	255
57		15.72	99.038	89	15	192	1556.89	859059	0	255
58		12.819	106.718	96	45	212	1367.97	754819	0	255
59		10.209	102.429	78	43	195	1045.67	576981	0	255
60		13.719	102.354	78	25	227	1404.22	774819	0	255
61		10.314	104.581	89	33	197	1078.64	595170	0	255
62		11.153	104.514	83	53	230	1165.64	643177	0	255
63		4.582	100.422	86	54	167	460.088	253867	0	255
64		13.984	107.255	93	30	206	1499.83	827576	0	255
65		8.529	101.652	88	46	183	866.968	478375	0	255
66		13.522	102.363	85	18	198	1384.12	763730	0	255
67		13.91	108.149	100	40	242	1504.31	830047	0	255
68		8.955	96.069	89	42	187	860.264	474676	0	255
69		14.201	99.221	93	17	194	1409.06	777492	0	255
70		9.31	102.673	82	50	188	955.871	527430	0	255
71		16.927	99.307	100	15	200	1680.98	927528	0	255
72		15.796	103.204	118	11	193	1630.23	899526	0	255
73		12.373	106.79	85	42	206	1321.28	729054	0	255
74		17.478	104.413	100	22	192	1824.93	1006961	0	255
75		15.269	102.464	82	18	200	1564.51	863263	0	255
76		15.932	101.292	85	25	232	1613.8	890460	0	255
77		13.795	106.007	93	32	193	1462.41	806927	0	255
78		17.309	105.46	82	36	224	1825.46	1007249	0	255
79		14.799	106.696	96	50	197	1579.03	871278	0	255
80		14.789	104.393	85	41	196	1543.82	851845	0	255
81		11.813	92.427	93	20	166	1091.81	602440	0	255
82		17.549	106.201	104	34	199	1863.69	1028346	0	255
83		9.337	98.312	85	21	206	917.949	506505	0	255
84		19.245	108.212	108	25	211	2082.54	1149103	0	255
85		0.449	77.476	69	63	105	34.822	19214	0	255
86		15.155	98.841	93	32	195	1497.9	826508	0	255
87		0.372	73.654	66	65	94	27.364	15099	0	255
88		10.076	108.516	100	35	224	1093.46	603351	0	255
89		17.139	101.09	85	22	210	1732.59	956009	0	255
90		11.111	97.891	70	19	191	1087.7	600170	0	255
91		17.65	98.965	89	45	184	1746.75	963822	0	255
92		6.832	93.695	70	42	182	640.167	353231	0	255
93		11.305	107.107	88	59	201	1210.87	668134	0	255
94		12.77	91.689	89	32	168	1170.84	646044	0	255
95		14.149	101.441	104	17	209	1435.26	791948	0	255
96		13.012	103.585	94	51	192	1347.89	743738	0	255
97		12.548	104.596	74	41	207	1312.52	724222	0	255
98		16.233	98.971	96	14	212	1606.6	886486	0	255
99		8.822	83.372	67	20	166	735.542	405857	0	255
100		10.408	109.584	104	47	203	1140.57	629343	0	255
101		9.685	102.112	82	45	184	988.961	545688	0	255
102		0.147	78.099	65	65	98	11.465	6326	0	255
103		0.145	74.062	65	65	92	10.738	5925	0	255
104		10.586	106.616	97	37	187	1128.61	622746	0	255
105		1.365	85.673	74	63	157	116.916	64512	0	255
106		0.161	73.281	68	65	91	11.82	6522	0	255
107	Mean	11.194	97.179	86.575	36.528	181.66	1120.05	618018	0	255
108	SD	4.923	9.605	12.278	15.495	34.472	512.034	282530	0	0
109	Min	0.145	71.321	65	10	82	10.738	5925	0	255
110	Max	23.941	112.868	118	65	255	2702.15	1490991	0	255

## Sheet: Lsd2-GFP area2
S5 Table : GFP signal intensity of Lsd1/2 under confocal microscope in different gene background
	Label	Area	Mean	Mode	Min	Max	IntDen	RawIntDen	MinThr	MaxThr
1		16.63	129.208	122	29	229	2148.71	1185614	0	255
2		10.105	123.753	132	42	206	1250.58	690045	0	255
3		19.617	129.783	139	43	214	2545.89	1404771	0	255
4		0.002	78	78	78	78	0.141	78	0	255
5		0.009	79.2	79	78	81	0.718	396	0	255
6		12.572	117.635	137	22	188	1478.91	816033	0	255
7		15.378	129.897	124	26	219	1997.49	1102173	0	255
8		17.311	135.132	138	56	227	2339.3	1290779	0	255
9		0.007	81.75	82	81	82	0.593	327	0	255
10		10.383	126.212	125	36	216	1310.43	723070	0	255
11		14.402	123.563	126	34	218	1779.62	981957	0	255
12		15.006	131.359	141	39	222	1971.17	1087653	0	255
13		13.195	120.135	131	27	206	1585.24	874701	0	255
14		18.315	128.002	118	25	228	2344.4	1293592	0	255
15		13.879	128.099	127	28	214	1777.85	980980	0	255
16		10.256	135.406	131	39	254	1388.71	766260	0	255
17		13.379	131.31	118	49	217	1756.73	969327	0	255
18		0.018	80.2	79	78	83	1.453	802	0	255
19		11.867	127.396	117	41	220	1511.82	834191	0	255
20		16.282	129.838	145	35	218	2114.01	1166469	0	255
21		14.805	139.818	145	50	255	2069.99	1142177	0	255
22		15.156	125.238	109	38	222	1898.16	1047368	0	255
23		15.176	121.399	128	17	223	1842.4	1016598	0	255
24		18.678	128.991	118	38	233	2409.27	1329386	0	255
25		15.851	130.948	122	42	231	2075.6	1145273	0	255
26		12.641	124.677	131	32	225	1576.03	869622	0	255
27		10.602	130	121	31	210	1378.27	760498	0	255
28		15.006	126.514	128	25	240	1898.47	1047539	0	255
29		19.43	132.007	125	27	235	2564.88	1415245	0	255
30		14.673	137.399	141	47	232	2015.99	1112383	0	255
31		11.972	134.014	128	55	245	1604.44	885297	0	255
32		12.431	126.536	127	35	210	1572.93	867913	0	255
33		20.133	125.345	137	25	222	2523.57	1392455	0	255
34		0.005	78.333	78	78	79	0.426	235	0	255
35		0.002	79	79	79	79	0.143	79	0	255
36		12.454	131.447	124	58	234	1637.08	903305	0	255
37		12.592	128.342	119	40	226	1616.08	891721	0	255
38		11.008	120.359	118	40	218	1324.92	731062	0	255
39		13.574	118.543	124	28	211	1609.13	887887	0	255
40		10.716	124.229	115	28	222	1331.26	734564	0	255
41		12.813	129.843	117	37	236	1663.69	917990	0	255
42		20.613	129.925	122	43	244	2678.19	1477771	0	255
43		0.005	80.333	78	78	83	0.437	241	0	255
44		0.002	78	78	78	78	0.141	78	0	255
45		13.736	134.925	129	41	243	1853.27	1022594	0	255
46		20.189	122.861	121	40	214	2480.46	1368668	0	255
47		0.002	78	78	78	78	0.141	78	0	255
48		16.304	124.73	114	29	244	2033.55	1122071	0	255
49		9.569	134.772	135	57	233	1289.64	711597	0	255
50		0.011	81	81	79	83	0.881	486	0	255
51		0.004	78	78	78	78	0.283	156	0	255
52		0.009	80.8	79	78	84	0.732	404	0	255
53		18.205	121.78	127	24	225	2216.97	1223280	0	255
54		0.007	80.5	79	79	83	0.584	322	0	255
55		12.71	130.432	137	26	237	1657.76	914719	0	255
56		13.915	125.74	124	34	219	1749.67	965434	0	255
57		12.467	119.761	114	29	224	1493.06	823839	0	255
58		0.005	78.667	79	78	79	0.428	236	0	255
59		16.106	129.401	134	45	223	2084.15	1149989	0	255
60		13.687	116.485	89	28	209	1594.29	879697	0	255
61		13.699	132.221	127	33	213	1811.34	999459	0	255
62		12.693	119.169	127	26	192	1512.67	834663	0	255
63		13.215	123.994	105	24	215	1638.63	904162	0	255
64		23.435	128.056	114	40	227	3001.01	1655896	0	255
65		0.004	80	79	79	81	0.29	160	0	255
66		0.002	79	79	79	79	0.143	79	0	255
67		0.004	80	78	78	82	0.29	160	0	255
68		18.803	131.154	122	32	255	2466.07	1360724	0	255
69		0.007	79	78	78	80	0.573	316	0	255
70		10.502	121.786	122	61	208	1279.04	705747	0	255
71		0.027	83.533	79	78	91	2.271	1253	0	255
72		19.8	129.588	119	46	209	2565.79	1415752	0	255
73		21.454	129.739	127	46	224	2783.45	1535850	0	255
74		11.771	138.352	129	69	250	1628.54	898595	0	255
75		13.618	128.305	134	40	232	1747.23	964083	0	255
76		21.277	125.486	122	29	235	2669.91	1473203	0	255
77		10.163	140.975	121	52	244	1432.8	790587	0	255
78		16.679	128.374	125	34	225	2141.11	1181423	0	255
79		11.447	131.95	131	38	230	1510.38	833394	0	255
80		14.152	128.695	139	30	222	1821.34	1004978	0	255
81		9.669	143.958	131	75	236	1391.89	768015	0	255
82		18.727	125.997	125	17	216	2359.51	1301929	0	255
83		9.861	128.262	129	38	219	1264.77	697875	0	255
84		14.47	132.422	129	30	224	1916.08	1057255	0	255
85		15.417	130.402	109	62	226	2010.46	1109331	0	255
86		18.161	129.415	137	35	218	2350.34	1296867	0	255
87		16.971	125.606	119	34	230	2131.61	1176177	0	255
88		9.892	123.096	107	34	238	1217.62	671856	0	255
89		16.817	118.978	115	32	202	2000.8	1103997	0	255
90		0.002	80	80	80	80	0.145	80	0	255
91		10.966	120.423	104	17	245	1320.6	728681	0	255
92		19.762	127.286	108	23	228	2515.36	1387925	0	255
93		0.004	78.5	78	78	79	0.285	157	0	255
94		10.234	133.867	137	29	250	1370.02	755949	0	255
95		0.013	84.143	84	81	89	1.067	589	0	255
96		11.958	126.006	104	45	251	1506.74	831388	0	255
97		0.005	78.667	78	78	80	0.428	236	0	255
98		0.004	79	79	79	79	0.286	158	0	255
99		15.724	120.86	117	26	219	1900.37	1048583	0	255
100		17.982	128.748	119	41	252	2315.12	1277434	0	255
101		0.018	84	81	78	92	1.522	840	0	255
102		9.256	133.943	137	42	244	1239.71	684045	0	255
103		0.007	80	78	78	82	0.58	320	0	255
104		15.272	114.651	92	36	188	1751	966164	0	255
105		16.543	121.09	118	53	214	2003.17	1105309	0	255
106		11.552	128.401	111	35	239	1483.26	818431	0	255
107		14.832	124.463	114	21	235	1846.04	1018606	0	255
108		0.004	78.5	78	78	79	0.285	157	0	255
109		13.417	119.11	98	49	208	1598.06	881775	0	255
110		18.475	128.123	103	42	222	2367.04	1306086	0	255
111		11.356	126.581	122	29	216	1437.45	793157	0	255
112		8.293	120.605	102	35	209	1000.2	551887	0	255
113		14.491	119.761	114	62	196	1735.49	957605	0	255
114		12.251	111.905	114	29	204	1370.98	756476	0	255
115		12.451	124.648	129	25	221	1551.94	856329	0	255
116		0.025	85.143	79	78	94	2.16	1192	0	255
117		12.304	129.003	125	41	223	1587.24	875804	0	255
118		0.002	78	78	78	78	0.141	78	0	255
119		0.004	79	79	79	79	0.286	158	0	255
120		0.007	79.25	80	78	80	0.575	317	0	255
121		0.004	78.5	78	78	79	0.285	157	0	255
122		0.005	78.667	79	78	79	0.428	236	0	255
123		0.004	78.5	78	78	79	0.285	157	0	255
124		0.024	80.538	78	78	87	1.897	1047	0	255
125		0.005	78.333	78	78	79	0.426	235	0	255
126		0.011	78.333	78	78	79	0.852	470	0	255
127		0.002	78	78	78	78	0.141	78	0	255
128	Mean	10.125	113.048	109.638	49.417	181.787	1288.34	710878	0	255
129	SD	7.202	22.439	22.302	21.369	67.072	919.133	507159	0	0
130	Min	0.002	78	78	17	78	0.141	78	0	255
131	Max	23.435	143.958	145	81	255	3001.01	1655896	0	255

## Sheet: Lsd2-GFP set1∆ area1
S5 Table : GFP signal intensity of Lsd1/2 under confocal microscope in different gene background
	Label	Area	Mean	Mode	Min	Max	IntDen	RawIntDen	MinThr	MaxThr
1		9.263	65.022	45	24	211	602.281	332326	0	255
2		13.085	55.272	45	20	156	723.235	399066	0	255
3		0.261	35.708	30	30	47	9.319	5142	0	255
4		9.014	52.782	33	22	125	475.801	262537	0	255
5		10.78	55.816	37	22	157	601.681	331995	0	255
6		20.684	50.711	33	5	155	1048.91	578768	0	255
7		8.726	59.222	37	7	176	516.792	285155	0	255
8		14.372	57.761	37	19	215	830.12	458043	0	255
9		10.06	55.001	33	8	140	553.319	305310	0	255
10		12.213	67.797	59	24	188	828.016	456882	0	255
11		16.458	51.326	33	7	159	844.709	466093	0	255
12		7.072	52.613	41	15	142	372.064	205297	0	255
13		15.374	56.362	45	19	153	866.506	478120	0	255
14		0.165	33.44	30	30	41	5.515	3043	0	255
15		17.355	68.054	67	20	145	1181.07	651689	0	255
16		0.295	35.202	31	23	47	10.399	5738	0	255
17		5.477	45.73	30	16	97	250.453	138195	0	255
18		0.147	37.025	30	30	52	5.435	2999	0	255
19		14.247	60.447	45	17	179	861.169	475175	0	255
20		24.537	49.237	33	9	129	1208.13	666620	0	255
21		7.78	45.468	30	23	125	353.756	195195	0	255
22		9.502	46.908	37	16	110	445.724	245941	0	255
23		15.633	54.973	37	8	187	859.396	474197	0	255
24		9.792	52.384	33	17	135	512.939	283029	0	255
25		9.928	42.718	37	7	79	424.099	234009	0	255
26		12.849	50.114	33	6	147	643.933	355309	0	255
27		5.462	63.648	33	24	175	347.668	191836	0	255
28		8.085	58.895	33	22	162	476.154	262732	0	255
29		14.886	47.366	37	7	119	705.103	389061	0	255
30		0.879	37.491	31	29	53	32.953	18183	0	255
31		14.23	50.511	33	13	164	718.782	396609	0	255
32		11.771	61.232	48	19	163	720.759	397700	0	255
33		14.792	59.444	41	10	193	879.31	485185	0	255
34		5.247	44.673	41	20	82	234.385	129329	0	255
35		0.669	37.902	34	27	58	25.347	13986	0	255
36		10.087	54.959	33	10	166	554.388	305900	0	255
37		0.275	34.789	30	30	47	9.584	5288	0	255
38		6.479	65.614	30	26	210	425.114	234569	0	255
39		17.859	53.18	33	6	166	949.711	524031	0	255
40		10.698	53.035	30	18	138	567.379	313068	0	255
41		12.958	53.204	33	10	142	689.422	380409	0	255
42		10.586	53.593	30	11	188	567.323	313037	0	255
43		14.613	47.355	37	17	98	691.99	381826	0	255
44		13.801	50.773	30	6	156	700.715	386640	0	255
45		6.327	47.773	37	20	110	302.251	166776	0	255
46		10.392	55.999	33	14	178	581.934	321099	0	255
47		8.195	61.902	33	20	194	507.302	279919	0	255
48		12.059	61.803	41	12	178	745.296	411239	0	255
49		0.223	34.285	30	30	42	7.643	4217	0	255
50		9.256	56.086	30	8	182	519.108	286433	0	255
51		0.098	33.796	32	30	44	3.307	1825	0	255
52		16.054	55.123	33	14	181	884.915	488278	0	255
53		10.202	60.395	30	18	194	616.123	339964	0	255
54		12.375	51.933	37	21	142	642.65	354601	0	255
55		10.292	57.545	41	7	208	592.264	326799	0	255
56		10.571	56.848	41	19	187	600.959	331597	0	255
57		15.33	47.98	37	18	136	735.557	405865	0	255
58		9.774	59.319	33	21	157	579.773	319907	0	255
59		10.424	62.318	33	15	177	649.631	358453	0	255
60		10.376	56.398	35	12	164	585.154	322876	0	255
61		10.979	65.238	37	18	202	716.252	395213	0	255
62		8.079	59.771	37	21	192	482.91	266460	0	255
63		13.272	49.091	48	24	89	651.52	359495	0	255
64		14.138	53.555	33	14	154	757.158	417784	0	255
65		9.339	65.735	37	15	203	613.889	338731	0	255
66		0.201	37.568	33	30	54	7.557	4170	0	255
67		9.982	59.555	33	10	183	594.495	328030	0	255
68		11.481	58.344	45	15	159	669.849	369609	0	255
69		9.589	57.123	41	12	158	547.753	302239	0	255
70		0.491	37.934	31	30	52	18.631	10280	0	255
71		9.506	67.814	41	8	255	644.616	355686	0	255
72		12.088	58.358	48	17	176	705.438	389246	0	255
73		9.87	58.948	48	25	147	581.814	321033	0	255
74		8.875	52.459	37	23	136	465.568	256891	0	255
75		15.454	60.237	45	12	210	930.889	513645	0	255
76		9.741	66.142	30	19	212	644.307	355515	0	255
77		9.323	62.846	48	19	177	585.885	323279	0	255
78		14.508	56.757	41	11	203	823.414	454343	0	255
79		14.109	53.173	37	14	170	750.211	413951	0	255
80		15.794	55.925	37	16	161	883.299	487386	0	255
81		9.538	66.485	45	18	216	634.148	349910	0	255
82		9.667	59.58	37	14	183	575.957	317801	0	255
83		11.853	54.514	48	13	165	646.132	356522	0	255
84		14.767	59.191	33	10	215	874.06	482288	0	255
85		15.314	55.156	37	19	161	844.669	466071	0	255
86		15.533	54.582	41	12	170	847.848	467825	0	255
87		10.62	61.007	37	9	190	647.908	357502	0	255
88		13.65	55.79	37	5	190	761.549	420207	0	255
89		13.447	54.13	37	11	175	727.905	401643	0	255
90		13.533	59.65	37	8	177	807.216	445405	0	255
91		13.022	55.118	30	10	172	717.725	396026	0	255
92		14.75	49.77	41	12	132	734.138	405082	0	255
93		13.317	55.017	41	8	159	732.657	404265	0	255
94		17.784	58.889	41	12	195	1047.29	577874	0	255
95		0.158	32.54	30	30	40	5.131	2831	0	255
96		15.671	53.15	37	8	198	832.925	459591	0	255
97		12.193	56.153	37	13	174	684.69	377798	0	255
98	Mean	10.536	53.624	36.979	16.423	151.093	588.476	324709	0	255
99	SD	5.01	8.668	6.494	7.157	49.73	278.784	153827	0	0
100	Min	0.098	32.54	30	5	40	3.307	1825	0	255
101	Max	24.537	68.054	67	30	255	1208.13	666620	0	255

## Sheet: Lsd2-GFP set1∆ area2
S5 Table : GFP signal intensity of Lsd1/2 under confocal microscope in different gene background
	Label	Area	Mean	Mode	Min	Max	IntDen	RawIntDen	MinThr	MaxThr
1		9.156	65.083	33	16	203	595.889	328799	0	255
2		9.536	51.317	33	20	134	489.377	270028	0	255
3		11.624	55.33	33	13	162	643.17	354888	0	255
4		11.999	51.979	49	13	147	623.71	344150	0	255
5		15.57	51.642	38	20	128	804.05	443658	0	255
6		0.091	36.98	30	29	47	3.351	1849	0	255
7		10.997	44.493	33	6	118	489.295	269983	0	255
8		0.125	37.043	31	29	53	4.632	2556	0	255
9		7.496	55.086	33	13	173	412.908	227834	0	255
10		11.033	48.744	38	20	133	537.809	296752	0	255
11		10.196	58.615	33	17	188	597.645	329768	0	255
12		10.669	60.62	38	20	198	646.759	356868	0	255
13		13.253	60.726	44	9	227	804.827	444087	0	255
14		6.599	51.049	49	16	116	336.856	185870	0	255
15		9.498	44.054	33	13	90	418.443	230888	0	255
16		12.188	60.478	38	13	211	737.092	406712	0	255
17		0.25	32.543	33	29	43	8.139	4491	0	255
18		0.386	35.681	30	29	52	13.774	7600	0	255
19		9.538	55.798	33	16	171	532.216	293666	0	255
20		3.472	45.706	33	23	93	158.708	87572	0	255
21		16.835	50.456	44	21	99	849.412	468688	0	255
22		14.426	52.717	38	11	182	760.498	419627	0	255
23		14.877	52.896	38	5	193	786.951	434223	0	255
24		18.69	48.946	38	8	146	914.813	504775	0	255
25		11.149	62.626	33	6	255	698.241	385275	0	255
26		15.677	50.835	43	11	131	796.918	439723	0	255
27		13.736	55.098	33	10	192	756.806	417590	0	255
28		9.161	41.974	33	15	81	384.534	212178	0	255
29		13.525	57.41	44	10	183	776.495	428454	0	255
30		12.259	51.686	33	9	126	633.599	349607	0	255
31		9.348	51.825	44	21	99	484.455	267312	0	255
32		13.899	46.469	38	19	113	645.851	356367	0	255
33		12.597	58.641	33	13	176	738.721	407611	0	255
34		13.569	55.552	38	5	167	753.78	415920	0	255
35		12.732	55.159	33	18	160	702.255	387490	0	255
36		11.559	63.193	44	11	245	730.441	403042	0	255
37		4.873	51.807	54	28	99	252.471	139308	0	255
38		12.155	60.703	38	9	184	737.862	407137	0	255
39		11.974	54.733	33	14	165	655.367	361618	0	255
40		13.098	47.197	33	12	113	618.164	341090	0	255
41		11.53	54.653	44	16	163	630.143	347700	0	255
42		15.08	49.913	33	17	155	752.709	415329	0	255
43		13.79	49.611	33	18	121	684.13	377489	0	255
44		14.06	52.134	33	19	156	733.005	404457	0	255
45		12.808	53.703	33	13	164	687.808	379518	0	255
46		8.19	69.699	49	26	183	570.824	314969	0	255
47		11.581	63.413	38	12	191	734.373	405212	0	255
48		17.851	55.323	29	5	183	987.589	544931	0	255
49		8.246	54.43	33	26	125	448.83	247655	0	255
50		12.387	59.276	38	17	167	734.266	405153	0	255
51		10.965	44.386	38	19	97	486.675	268537	0	255
52		16.168	50.023	38	13	144	808.76	446257	0	255
53		9.172	66.637	40	11	207	611.205	337250	0	255
54		13.868	54.951	33	16	162	762.053	420485	0	255
55		8.581	62.742	38	12	187	538.411	297084	0	255
56		14.932	51.493	49	9	147	768.882	424253	0	255
57		10.626	65.173	49	26	186	692.502	382108	0	255
58		11.178	48.465	33	9	143	541.758	298931	0	255
59		15.671	48.554	38	16	119	760.895	419846	0	255
60		15.387	57.639	33	11	192	886.867	489355	0	255
61		13.543	45.311	44	13	91	613.673	338612	0	255
62		8.694	54.113	33	23	148	470.444	259581	0	255
63		7.106	54.375	33	21	135	386.394	213204	0	255
64		14.885	56.876	33	7	200	846.576	467123	0	255
65		22.165	55.767	44	12	182	1236.07	682035	0	255
66		17.721	55.575	38	8	163	984.829	543408	0	255
67		10.122	52.393	33	12	136	530.308	292613	0	255
68		8.638	66.807	33	7	234	577.048	318403	0	255
69		13.786	59.423	33	9	201	819.222	452030	0	255
70		9.953	53.451	33	12	177	532.015	293555	0	255
71		17.319	54.009	38	12	167	935.349	516106	0	255
72		14.212	64.188	54	14	216	912.252	503362	0	255
73		14.464	58.575	49	10	189	847.234	467486	0	255
74		14.406	54.746	33	16	140	788.672	435173	0	255
75		10.095	56.438	44	24	144	569.722	314361	0	255
76		7.124	46.924	41	20	91	334.295	184457	0	255
77		7.869	61.418	33	11	179	483.302	266676	0	255
78		15.294	62.557	44	20	200	956.756	527918	0	255
79		10.415	63.854	49	12	212	665.068	366971	0	255
80		14.914	62.039	49	20	214	925.227	510521	0	255
81		11.041	54.027	38	11	198	596.492	329132	0	255
82		11.86	63.053	44	27	184	747.799	412620	0	255
83		14.078	63.381	44	15	221	892.279	492341	0	255
84		13.279	57.518	38	17	194	763.775	421435	0	255
85		8.761	49.695	33	15	121	435.37	240228	0	255
86		9.118	59.796	33	12	173	545.204	300832	0	255
87	Mean	11.544	54.319	37.826	15.244	156.953	636.667	351300	0	255
88	SD	4.035	7.243	6.069	6.18	45.679	227.334	125438	0	0
89	Min	0.091	32.543	29	5	43	3.351	1849	0	255
90	Max	22.165	69.699	54	29	255	1236.07	682035	0	255

## Sheet: Lsd2-GFP clr4∆ area1
S5 Table : GFP signal intensity of Lsd1/2 under confocal microscope in different gene background
	Label	Area	Mean	Mode	Min	Max	IntDen	RawIntDen	MinThr	MaxThr
1		10.017	107.09	101	48	180	1072.69	591886	0	255
2		6.515	117.184	86	61	216	763.488	421277	0	255
3		8.284	100.373	95	43	212	831.505	458807	0	255
4		1.751	83.585	68	62	120	146.332	80743	0	255
5		10.138	104.334	75	37	219	1057.75	583643	0	255
6		9.127	99.718	69	42	184	910.108	502179	0	255
7		10.872	95.228	86	13	186	1035.33	571272	0	255
8		10.06	107.951	81	61	202	1086.01	599238	0	255
9		7.048	88.788	83	48	158	625.786	345296	0	255
10		11.827	92.724	101	35	149	1096.66	605117	0	255
11		14.863	106.367	114	21	187	1580.91	872313	0	255
12		2.229	102.07	70	66	172	227.529	125546	0	255
13		14.673	96.569	80	26	207	1416.91	781822	0	255
14		10.752	93.827	108	14	162	1008.87	556675	0	255
15		12.601	107.072	111	22	207	1349.22	744470	0	255
16		15.443	102.257	87	20	225	1579.13	871330	0	255
17		11.046	95.888	98	53	150	1059.18	584436	0	255
18		11.231	108.516	101	50	212	1218.73	672472	0	255
19		13	113.421	86	54	215	1474.45	813572	0	255
20		0.283	86.801	80	68	114	24.541	13541	0	255
21		17.275	99.288	98	21	217	1715.2	946414	0	255
22		0.431	77.908	73	59	100	33.604	18542	0	255
23		13.473	100.842	76	37	217	1358.63	749663	0	255
24		6.805	107.584	81	34	208	732.135	403977	0	255
25		15.729	102.361	89	22	215	1610.04	888389	0	255
26		0.252	83.863	73	68	110	21.126	11657	0	255
27		15.483	94.195	83	32	164	1458.39	804708	0	255
28		13.063	97.869	89	18	217	1278.48	705439	0	255
29		14.08	111.496	91	50	228	1569.86	866214	0	255
30		7.755	93.537	87	41	166	725.37	400244	0	255
31		10.383	94.948	100	47	160	985.82	543955	0	255
32		0.172	79.874	75	68	98	13.752	7588	0	255
33		13.248	101.637	81	30	179	1346.49	742965	0	255
34		11.496	108.746	76	39	215	1250.1	689777	0	255
35		0.237	80.267	72	68	105	19.057	10515	0	255
36		0.471	77.342	69	57	98	36.444	20109	0	255
37		11.599	100.119	83	17	216	1161.27	640762	0	255
38		13.558	98.255	86	17	234	1332.14	735046	0	255
39		16.325	98.286	75	28	194	1604.55	885358	0	255
40		9.716	109.881	95	21	211	1067.58	589070	0	255
41		16.913	101.991	103	16	244	1724.93	951781	0	255
42		9.705	109.317	91	57	216	1060.92	585392	0	255
43		11.434	106.439	89	46	205	1217.01	671522	0	255
44		8.083	105.149	81	40	200	849.916	468966	0	255
45		15.649	102.291	95	22	212	1600.79	883281	0	255
46		5.622	111.513	94	56	190	626.906	345914	0	255
47		12.837	111.318	108	51	207	1428.95	788466	0	255
48		7.305	111.121	92	54	206	811.792	447930	0	255
49		0.138	77.263	69	68	95	10.642	5872	0	255
50		10.238	100.722	86	31	240	1031.17	568978	0	255
51		12.558	97.04	89	39	163	1218.59	672391	0	255
52		0.094	76.962	73	68	94	7.253	4002	0	255
53		8.632	109.779	99	31	213	947.618	522876	0	255
54		7.916	104.164	89	27	198	824.585	454989	0	255
55		15.863	106.06	95	31	204	1682.46	928345	0	255
56		17.538	105.652	80	25	186	1852.9	1022393	0	255
57		10.926	108.663	84	49	206	1187.3	655129	0	255
58		15.997	100.42	91	29	167	1606.46	886410	0	255
59		11.836	85.085	83	34	136	1007.09	555690	0	255
60		0.33	82.813	71	68	118	27.315	15072	0	255
61		10.763	110.252	97	37	237	1186.69	654789	0	255
62		14.509	107.96	91	53	211	1566.44	864328	0	255
63		16.217	95.914	87	24	179	1555.4	858237	0	255
64		13.427	103.696	103	50	178	1392.38	768284	0	255
65		14.58	98.593	95	12	210	1437.5	793181	0	255
66		10.169	106.029	109	38	193	1078.2	594929	0	255
67		16.191	103.747	100	30	216	1679.8	926879	0	255
68		9.663	108.502	101	29	197	1048.49	578534	0	255
69		15.89	98.002	73	43	186	1557.3	859285	0	255
70		8.119	96.855	83	60	187	786.387	433912	0	255
71		15.921	109.865	103	48	205	1749.18	965163	0	255
72		13.942	106.865	94	56	201	1489.93	822113	0	255
73		11.432	111.13	97	40	227	1270.45	701008	0	255
74		9.223	106.006	78	60	211	977.679	539463	0	255
75		11.67	103.328	83	51	192	1205.78	665326	0	255
76		18.924	100.844	84	16	231	1908.39	1053008	0	255
77		15.936	98.705	97	36	207	1572.93	867911	0	255
78		15.977	112.132	75	59	220	1791.58	988555	0	255
79		0.114	73.635	69	68	88	8.407	4639	0	255
80		17.473	104.052	92	23	223	1818.06	1003169	0	255
81		16.141	105.669	106	33	226	1705.55	941089	0	255
82		13.707	104.555	105	14	195	1433.09	790748	0	255
83		10.115	110.002	103	28	204	1112.62	613921	0	255
84		10.577	119.545	112	25	243	1264.39	697663	0	255
85		11.042	109.684	100	31	231	1211.18	668302	0	255
86		8.607	110.246	95	55	187	948.852	523557	0	255
87		10.597	113.447	111	23	200	1202.15	663324	0	255
88		13.444	113.015	120	39	215	1519.35	838343	0	255
89		17.909	112.935	109	37	212	2022.59	1116021	0	255
90		12.896	104.162	87	30	205	1343.32	741214	0	255
91		13.977	111.575	109	21	212	1559.44	860469	0	255
92		25.438	103.747	114	17	190	2639.08	1456189	0	255
93		0.109	72.767	68	68	81	7.913	4366	0	255
94		13.786	101.666	95	11	215	1401.6	773375	0	255
95		13.239	107.277	94	41	201	1420.23	783656	0	255
96		19.337	99.907	97	16	202	1931.94	1066004	0	255
97		14.258	106.846	94	21	224	1523.35	840554	0	255
98		15.59	108.47	101	39	191	1691	933058	0	255
99		16.197	101.45	92	18	225	1643.15	906659	0	255
100		17.228	105.473	94	16	240	1817.08	1002629	0	255
101		0.462	87.722	70	68	125	40.54	22369	0	255
102		9.718	113.548	97	67	223	1103.42	608842	0	255
103		14.615	111.371	94	40	201	1627.64	898098	0	255
104		12.365	106.534	91	25	187	1317.34	726881	0	255
105		14.854	106.15	100	15	225	1576.73	870006	0	255
106		9.018	103.085	76	38	200	929.627	512949	0	255
107		4.257	125.925	92	68	220	536.08	295798	0	255
108		0.158	75.218	80	68	85	11.86	6544	0	255
109		12.162	104.634	97	29	222	1272.61	702202	0	255
110		14.89	106.19	106	22	217	1581.17	872458	0	255
111		0.178	75.827	68	68	92	13.467	7431	0	255
112		9.549	111.471	76	57	211	1064.45	587342	0	255
113		11.537	110.253	94	59	229	1272.01	701868	0	255
114		5.499	104.671	89	53	190	575.544	317573	0	255
115		13.228	109.762	81	42	227	1451.95	801156	0	255
116		0.149	76.244	68	68	93	11.331	6252	0	255
117	Mean	10.775	101.284	89.569	40.198	189.431	1124.78	620630	0	255
118	SD	5.385	10.836	12.448	17.488	41.236	562.43	310337	0	0
119	Min	0.094	72.767	68	11	81	7.253	4002	0	255
120	Max	25.438	125.925	120	68	244	2639.08	1456189	0	255

## Sheet: Lsd2-GFP clr4∆ area2
S5 Table : GFP signal intensity of Lsd1/2 under confocal microscope in different gene background
	Label	Area	Mean	Mode	Min	Max	IntDen	RawIntDen	MinThr	MaxThr
1		14.419	87.795	85	25	151	1265.9	698500	0	255
2		10.801	101.081	73	29	188	1091.82	602442	0	255
3		10.64	90.953	89	45	157	967.753	533986	0	255
4		12.666	96.373	89	26	214	1220.69	673550	0	255
5		12.808	104.918	96	43	209	1343.75	741454	0	255
6		8.371	109.729	67	52	207	918.554	506839	0	255
7		9.254	87.958	82	11	168	813.941	449116	0	255
8		15.118	96.799	96	27	189	1463.45	807499	0	255
9		15.307	98.433	98	42	191	1506.69	831361	0	255
10		0.344	77.921	72	65	114	26.831	14805	0	255
11		8.15	94.484	73	60	156	770.043	424894	0	255
12		23.941	112.868	115	27	255	2702.15	1490991	0	255
13		12.362	96.227	96	27	171	1189.54	656363	0	255
14		13.335	98.006	96	30	186	1306.92	721130	0	255
15		9.067	102.727	92	48	197	931.429	513943	0	255
16		7.742	94.315	70	24	163	730.205	402912	0	255
17		0.152	71.321	70	65	82	10.858	5991	0	255
18		14.314	101.121	96	22	207	1447.41	798650	0	255
19		0.15	72.506	66	59	96	10.907	6018	0	255
20		9.136	96.549	89	37	178	882.063	486704	0	255
21		12.041	85.698	78	22	164	1031.9	569379	0	255
22		16.358	100.601	96	21	195	1645.62	908022	0	255
23		9.83	100.064	78	43	182	983.627	542745	0	255
24		13.221	102.282	85	38	206	1352.25	746145	0	255
25		12.139	89.687	85	29	176	1088.7	600722	0	255
26		10.231	86.484	85	25	155	884.774	488200	0	255
27		0.212	72.111	67	65	89	15.291	8437	0	255
28		12.166	85.844	89	16	141	1044.38	576270	0	255
29		9.912	102.372	85	50	190	1014.67	559873	0	255
30		8.897	95.922	70	44	178	853.383	470879	0	255
31		10.486	107.15	82	56	202	1123.58	619970	0	255
32		16.875	88.177	82	10	159	1487.95	821019	0	255
33		10.176	99.557	89	55	180	1013.11	559014	0	255
34		14.332	96.253	93	15	210	1379.48	761170	0	255
35		9.555	96.439	72	30	172	921.43	508426	0	255
36		8.03	91.134	74	46	150	731.843	403816	0	255
37		10.959	107.199	115	43	190	1174.81	648234	0	255
38		12.132	93.32	93	33	182	1132.13	624685	0	255
39		8.694	98.284	89	45	175	854.447	471466	0	255
40		17.96	96.811	96	11	206	1738.73	959398	0	255
41		7.942	99.604	71	29	198	791.012	436464	0	255
42		0.154	73.918	65	65	92	11.387	6283	0	255
43		8.993	104.271	89	43	188	937.681	517393	0	255
44		14.921	95.593	89	16	201	1426.32	787014	0	255
45		14.625	104.079	78	35	204	1522.2	839920	0	255
46		10.727	100.707	82	22	212	1080.3	596086	0	255
47		11.601	99.026	104	27	165	1148.76	633864	0	255
48		10.321	100.995	93	30	183	1042.38	575166	0	255
49		14.999	97.128	96	39	182	1456.8	803832	0	255
50		12.61	98.682	107	36	160	1244.4	686632	0	255
51		10.24	97.922	88	21	184	1002.68	553257	0	255
52		21.996	97.3	96	22	200	2140.22	1180930	0	255
53		11.784	95.254	85	53	176	1122.45	619343	0	255
54		4.404	83.341	70	59	156	367.029	202519	0	255
55		13.572	102.206	82	30	189	1387.19	765422	0	255
56		11.941	110.505	115	37	200	1319.58	728118	0	255
57		15.72	99.038	89	15	192	1556.89	859059	0	255
58		12.819	106.718	96	45	212	1367.97	754819	0	255
59		10.209	102.429	78	43	195	1045.67	576981	0	255
60		13.719	102.354	78	25	227	1404.22	774819	0	255
61		10.314	104.581	89	33	197	1078.64	595170	0	255
62		11.153	104.514	83	53	230	1165.64	643177	0	255
63		4.582	100.422	86	54	167	460.088	253867	0	255
64		13.984	107.255	93	30	206	1499.83	827576	0	255
65		8.529	101.652	88	46	183	866.968	478375	0	255
66		13.522	102.363	85	18	198	1384.12	763730	0	255
67		13.91	108.149	100	40	242	1504.31	830047	0	255
68		8.955	96.069	89	42	187	860.264	474676	0	255
69		14.201	99.221	93	17	194	1409.06	777492	0	255
70		9.31	102.673	82	50	188	955.871	527430	0	255
71		16.927	99.307	100	15	200	1680.98	927528	0	255
72		15.796	103.204	118	11	193	1630.23	899526	0	255
73		12.373	106.79	85	42	206	1321.28	729054	0	255
74		17.478	104.413	100	22	192	1824.93	1006961	0	255
75		15.269	102.464	82	18	200	1564.51	863263	0	255
76		15.932	101.292	85	25	232	1613.8	890460	0	255
77		13.795	106.007	93	32	193	1462.41	806927	0	255
78		17.309	105.46	82	36	224	1825.46	1007249	0	255
79		14.799	106.696	96	50	197	1579.03	871278	0	255
80		14.789	104.393	85	41	196	1543.82	851845	0	255
81		11.813	92.427	93	20	166	1091.81	602440	0	255
82		17.549	106.201	104	34	199	1863.69	1028346	0	255
83		9.337	98.312	85	21	206	917.949	506505	0	255
84		19.245	108.212	108	25	211	2082.54	1149103	0	255
85		0.449	77.476	69	63	105	34.822	19214	0	255
86		15.155	98.841	93	32	195	1497.9	826508	0	255
87		0.372	73.654	66	65	94	27.364	15099	0	255
88		10.076	108.516	100	35	224	1093.46	603351	0	255
89		17.139	101.09	85	22	210	1732.59	956009	0	255
90		11.111	97.891	70	19	191	1087.7	600170	0	255
91		17.65	98.965	89	45	184	1746.75	963822	0	255
92		6.832	93.695	70	42	182	640.167	353231	0	255
93		11.305	107.107	88	59	201	1210.87	668134	0	255
94		12.77	91.689	89	32	168	1170.84	646044	0	255
95		14.149	101.441	104	17	209	1435.26	791948	0	255
96		13.012	103.585	94	51	192	1347.89	743738	0	255
97		12.548	104.596	74	41	207	1312.52	724222	0	255
98		16.233	98.971	96	14	212	1606.6	886486	0	255
99		8.822	83.372	67	20	166	735.542	405857	0	255
100		10.408	109.584	104	47	203	1140.57	629343	0	255
101		9.685	102.112	82	45	184	988.961	545688	0	255
102		0.147	78.099	65	65	98	11.465	6326	0	255
103		0.145	74.062	65	65	92	10.738	5925	0	255
104		10.586	106.616	97	37	187	1128.61	622746	0	255
105		1.365	85.673	74	63	157	116.916	64512	0	255
106		0.161	73.281	68	65	91	11.82	6522	0	255
107	Mean	11.194	97.179	86.575	36.528	181.66	1120.05	618018	0	255
108	SD	4.923	9.605	12.278	15.495	34.472	512.034	282530	0	0
109	Min	0.145	71.321	65	10	82	10.738	5925	0	255
110	Max	23.941	112.868	118	65	255	2702.15	1490991	0	255
