# Supplementary material for: The Cross-Regulation Between Set1, Clr4, and Lsd1/2 in Schizosaccharomyces pombe
Source: PLoS Genet. 2024 Jan 5;20(1):e1011107. doi: 10.1371/journal.pgen.1011107 (PMC10795994; doi:10.1371/journal.pgen.1011107)
Supplement: S6 Data — (XLSX) [file pgen.1011107.s020.xlsx]

## Sheet: Lsd1 2 mRNA level in set1dclr4d
Well	S7 Table: Lsd1/2 mRNA level change in set1Δ or clr4Δ gene backgound
Well	Well Position	Omit	Sample Name	Target Name	Task	Reporter	Quencher	CT	Ct Mean	Ct SD
13	B1	FALSE	empty control	H2O	UNKNOWN	SYBR	None	Undetermined
14	B2	FALSE	empty water 2	H2O	UNKNOWN	SYBR	None	Undetermined
15	B3	FALSE	empty water C	H2O	UNKNOWN	SYBR	None	35.547	35.547
25	C1	FALSE	Lsd1	Lsd1 mRNA	UNKNOWN	SYBR	None	19.477	19.304	0.188
26	C2	FALSE	Lsd1	Lsd1 mRNA	UNKNOWN	SYBR	None	19.103	19.304	0.188
27	C3	FALSE	Lsd1	Lsd1 mRNA	UNKNOWN	SYBR	None	19.332	19.304	0.188
28	C4	FALSE	Lsd1 Clr4d	clr4d	UNKNOWN	SYBR	None	20.969	20.978	0.028
29	C5	FALSE	Lsd1 Clr4d	clr4d	UNKNOWN	SYBR	None	21.01	20.978	0.028
30	C6	FALSE	Lsd1 Clr4d	clr4d	UNKNOWN	SYBR	None	20.956	20.978	0.028
31	C7	FALSE	Lsd1 Set1delta	set1d	UNKNOWN	SYBR	None	19.006	18.946	0.061
32	C8	FALSE	Lsd1 Set1delta	set1d	UNKNOWN	SYBR	None	18.949	18.946	0.061
33	C9	FALSE	Lsd1 Set1delta	set1d	UNKNOWN	SYBR	None	18.884	18.946	0.061
37	D1	FALSE	actin 1	actin	UNKNOWN	SYBR	None	15.798	15.682	0.12
38	D2	FALSE	actin 1	actin	UNKNOWN	SYBR	None	15.558	15.682	0.12
39	D3	FALSE	actin 1	actin	UNKNOWN	SYBR	None	15.689	15.682	0.12
40	D4	FALSE	actin 2	clr4d	UNKNOWN	SYBR	None	15.847	15.867	0.018
41	D5	FALSE	actin 2	clr4d	UNKNOWN	SYBR	None	15.872	15.867	0.018
42	D6	FALSE	actin 2	clr4d	UNKNOWN	SYBR	None	15.881	15.867	0.018
43	D7	FALSE	actin 3	set1d	UNKNOWN	SYBR	None	16.018	16.153	0.236
44	D8	FALSE	actin 3	set1d	UNKNOWN	SYBR	None	16.015	16.153	0.236
45	D9	FALSE	actin 3	set1d	UNKNOWN	SYBR	None	16.426	16.153	0.236
49	E1	FALSE	Lsd2	Lsd2 mRNA	UNKNOWN	SYBR	None	26.852	26.759	0.081
50	E2	FALSE	Lsd2	Lsd2 mRNA	UNKNOWN	SYBR	None	26.72	26.759	0.081
51	E3	FALSE	Lsd2	Lsd2 mRNA	UNKNOWN	SYBR	None	26.704	26.759	0.081
52	E4	FALSE	Lsd2 Clr4d	clr4d	UNKNOWN	SYBR	None	25.816	25.63	0.163
53	E5	FALSE	Lsd2 Clr4d	clr4d	UNKNOWN	SYBR	None	25.507	25.63	0.163
54	E6	FALSE	Lsd2 Clr4d	clr4d	UNKNOWN	SYBR	None	25.568	25.63	0.163
55	E7	FALSE	Lsd2 Set1delta	set1d	UNKNOWN	SYBR	None	26.24	26.392	0.258
56	E8	FALSE	Lsd2 Set1delta	set1d	UNKNOWN	SYBR	None	26.245	26.392	0.258
57	E9	FALSE	Lsd2 Set1delta	set1d	UNKNOWN	SYBR	None	26.69	26.392	0.258
61	F1	FALSE	actin 5	actin	UNKNOWN	SYBR	None	16.137	16.147	0.054
62	F2	FALSE	actin 5	actin	UNKNOWN	SYBR	None	16.205	16.147	0.054
63	F3	FALSE	actin 5	actin	UNKNOWN	SYBR	None	16.1	16.147	0.054
64	F4	FALSE	actin 6	clr4d	UNKNOWN	SYBR	None	16.81	16.635	0.154
65	F5	FALSE	actin 6	clr4d	UNKNOWN	SYBR	None	16.574	16.635	0.154
66	F6	FALSE	actin 6	clr4d	UNKNOWN	SYBR	None	16.521	16.635	0.154
67	F7	FALSE	actin 7	set1d	UNKNOWN	SYBR	None	16.432	16.386	0.061
68	F8	FALSE	actin 7	set1d	UNKNOWN	SYBR	None	16.408	16.386	0.061
69	F9	FALSE	actin 7	set1d	UNKNOWN	SYBR	None	16.317	16.386	0.061

## Sheet: Lsd12 mRNA in set1clr4d repli2
S7 Table: Lsd1/2 mRNA level change in set1Δ or clr4Δ gene backgound																													Tm4
Well	Well Position	Omit	Sample Name	Target Name	Task	Reporter	Quencher	CT	Ct Mean	Ct SD
1	A1	FALSE	Lsd1	Lsd1 mRNA	UNKNOWN	SYBR	None	21.962	21.736	0.171
2	A2	FALSE	Lsd1	Lsd1 mRNA	UNKNOWN	SYBR	None	21.781	21.736	0.171
3	A3	FALSE	Lsd1	Lsd1 mRNA	UNKNOWN	SYBR	None	21.848	21.736	0.171
4	A4	FALSE	Lsd1	clr4d	UNKNOWN	SYBR	None	22.45	22.511	0.062
5	A5	FALSE	Lsd1	clr4d	UNKNOWN	SYBR	None	22.508	22.511	0.062
6	A6	FALSE	Lsd1	clr4d	UNKNOWN	SYBR	None	22.574	22.511	0.062
7	A7	FALSE	Lsd1	set1d	UNKNOWN	SYBR	None	19.642	20.03	0.222
8	A8	FALSE	Lsd1	set1d	UNKNOWN	SYBR	None	19.982	20.03	0.222
9	A9	FALSE	Lsd1	set1d	UNKNOWN	SYBR	None	20.062	20.03	0.222
13	B1	FALSE	Actin Lsd1	actin	UNKNOWN	SYBR	None	18.91	18.89	0.051
14	B2	FALSE	Actin Lsd1	actin	UNKNOWN	SYBR	None	18.927	18.89	0.051
15	B3	FALSE	Actin Lsd1	actin	UNKNOWN	SYBR	None	18.832	18.89	0.051
16	B4	FALSE	Actin Lsd1	clr4d	UNKNOWN	SYBR	None	18.319	18.304	0.026
17	B5	FALSE	Actin Lsd1	clr4d	UNKNOWN	SYBR	None	18.274	18.304	0.026
18	B6	FALSE	Actin Lsd1	clr4d	UNKNOWN	SYBR	None	18.319	18.304	0.026
19	B7	FALSE	Actin Lsd1	set1d	UNKNOWN	SYBR	None	17.716	17.837	0.119
20	B8	FALSE	Actin Lsd1	set1d	UNKNOWN	SYBR	None	17.954	17.837	0.119
21	B9	FALSE	Actin Lsd1	set1d	UNKNOWN	SYBR	None	17.841	17.837	0.119
25	C1	FALSE	Lsd2	Lsd2 mRNA	UNKNOWN	SYBR	None	28.087	28.23	0.111
26	C2	FALSE	Lsd2	Lsd2 mRNA	UNKNOWN	SYBR	None	28.196	28.23	0.111
27	C3	FALSE	Lsd2	Lsd2 mRNA	UNKNOWN	SYBR	None	28.152	28.23	0.111
28	C4	FALSE	Lsd2	clr4d	UNKNOWN	SYBR	None	27.1	27.061	0.048
29	C5	FALSE	Lsd2	clr4d	UNKNOWN	SYBR	None	27.075	27.061	0.048
30	C6	FALSE	Lsd2	clr4d	UNKNOWN	SYBR	None	27.007	27.061	0.048
31	C7	FALSE	Lsd2	set1d	UNKNOWN	SYBR	None	27.605	27.66	0.473
32	C8	FALSE	Lsd2	set1d	UNKNOWN	SYBR	None	28.546	27.66	0.473
33	C9	FALSE	Lsd2	set1d	UNKNOWN	SYBR	None	27.747	27.66	0.473
37	D1	FALSE	actin Lsd2	actin	UNKNOWN	SYBR	None	18.963	18.965	0.008
38	D2	FALSE	actin Lsd2	actin	UNKNOWN	SYBR	None	18.974	18.965	0.008
39	D3	FALSE	actin Lsd2	actin	UNKNOWN	SYBR	None	18.957	18.965	0.008
40	D4	FALSE	Actin	clr4d	UNKNOWN	SYBR	None	18.326	18.433	0.11
41	D5	FALSE	Actin	clr4d	UNKNOWN	SYBR	None	18.427	18.433	0.11
42	D6	FALSE	Actin	clr4d	UNKNOWN	SYBR	None	18.546	18.433	0.11
43	D7	FALSE	Actin	set1d	UNKNOWN	SYBR	None	17.921	17.871	0.075
44	D8	FALSE	Actin	set1d	UNKNOWN	SYBR	None	17.784	17.871	0.075
45	D9	FALSE	Actin	set1d	UNKNOWN	SYBR	None	17.907	17.871	0.075
