# Supplementary material for: The Cross-Regulation Between Set1, Clr4, and Lsd1/2 in Schizosaccharomyces pombe
Source: PLoS Genet. 2024 Jan 5;20(1):e1011107. doi: 10.1371/journal.pgen.1011107 (PMC10795994; doi:10.1371/journal.pgen.1011107)
Supplement: S7 Data — (XLSX) [file pgen.1011107.s021.xlsx]

## Sheet: Lsd12 mRNA  under heat stress
S6 Table: Lsd1/2 mRNA level change under heat stress with or without Set1
Well	Well Position	Omit	Sample Name	Target Name	Task	Reporter	Quencher	CT	Ct Mean	Ct SD
13	B1	FALSE	empty control	H2O	UNKNOWN	SYBR	None	Undetermined
14	B2	FALSE	empty water 2	H2O	UNKNOWN	SYBR	None	Undetermined
15	B3	FALSE	empty water C	H2O	UNKNOWN	SYBR	None	Undetermined
25	C1	FALSE	Lsd1	Lsd1 mRNA	UNKNOWN	SYBR	None	21.502	21.445	0.06
26	C2	FALSE	Lsd1	Lsd1 mRNA	UNKNOWN	SYBR	None	21.382	21.445	0.06
27	C3	FALSE	Lsd1	Lsd1 mRNA	UNKNOWN	SYBR	None	21.45	21.445	0.06
28	C4	FALSE	Lsd1 Set1d	Lsd1 mRNA	UNKNOWN	SYBR	None	20.933	20.837	0.184
29	C5	FALSE	Lsd1 Set1d	Lsd1 mRNA	UNKNOWN	SYBR	None	20.953	20.837	0.184
30	C6	FALSE	Lsd1 Set1d	Lsd1 mRNA	UNKNOWN	SYBR	None	20.625	20.837	0.184
31	C7	FALSE	Lsd1 H	Lsd1 mRNA	UNKNOWN	SYBR	None	22.093	22.036	0.171
32	C8	FALSE	Lsd1 H	Lsd1 mRNA	UNKNOWN	SYBR	None	22.17	22.036	0.171
33	C9	FALSE	Lsd1 H	Lsd1 mRNA	UNKNOWN	SYBR	None	21.844	22.036	0.171
34	C10	FALSE	Lsd1 Set1d	Lsd1 mRNA	UNKNOWN	SYBR	None	22.16	22.074	0.086
35	C11	FALSE	Lsd1 Set1d	Lsd1 mRNA	UNKNOWN	SYBR	None	22.074	22.074	0.086
36	C12	FALSE	Lsd1 Set1d	Lsd1 mRNA	UNKNOWN	SYBR	None	21.988	22.074	0.086
37	D1	FALSE	Pan5 1	Control	UNKNOWN	SYBR	None	24.412	24.165	0.278
38	D2	FALSE	Pan5 1	Control	UNKNOWN	SYBR	None	23.865	24.165	0.278
39	D3	FALSE	Pan5 1	Control	UNKNOWN	SYBR	None	24.217	24.165	0.278
40	D4	FALSE	Pan5 2	Control	UNKNOWN	SYBR	None	24.904	24.803	0.266
41	D5	FALSE	Pan5 2	Control	UNKNOWN	SYBR	None	25.004	24.803	0.266
42	D6	FALSE	Pan5 2	Control	UNKNOWN	SYBR	None	24.501	24.803	0.266
43	D7	FALSE	Pan5 3	Control	UNKNOWN	SYBR	None	24.449	24.404	0.275
44	D8	FALSE	Pan5 3	Control	UNKNOWN	SYBR	None	24.654	24.404	0.275
45	D9	FALSE	Pan5 3	Control	UNKNOWN	SYBR	None	24.11	24.404	0.275
46	D10	FALSE	Pan5 4	Control	UNKNOWN	SYBR	None	24.571	24.445	0.165
47	D11	FALSE	Pan5 4	Control	UNKNOWN	SYBR	None	24.506	24.445	0.165
48	D12	FALSE	Pan5 4	Control	UNKNOWN	SYBR	None	24.259	24.445	0.165
49	E1	FALSE	Lsd2	Lsd2 mRNA	UNKNOWN	SYBR	None	26.755	26.626	0.126
50	E2	FALSE	Lsd2	Lsd2 mRNA	UNKNOWN	SYBR	None	26.621	26.626	0.126
51	E3	FALSE	Lsd2	Lsd2 mRNA	UNKNOWN	SYBR	None	26.502	26.626	0.126
52	E4	FALSE	Lsd2 Set1d	Lsd2 mRNA	UNKNOWN	SYBR	None	27.771	27.708	0.118
53	E5	FALSE	Lsd2 Set1d	Lsd2 mRNA	UNKNOWN	SYBR	None	27.573	27.708	0.118
54	E6	FALSE	Lsd2 Set1d	Lsd2 mRNA	UNKNOWN	SYBR	None	27.781	27.708	0.118
55	E7	FALSE	Lsd2 H	Lsd2 mRNA	UNKNOWN	SYBR	None	29.617	29.497	0.167
56	E8	FALSE	Lsd2 H	Lsd2 mRNA	UNKNOWN	SYBR	None	29.307	29.497	0.167
57	E9	FALSE	Lsd2 H	Lsd2 mRNA	UNKNOWN	SYBR	None	29.567	29.497	0.167
58	E10	FALSE	Lsd2 Set1d H	Lsd2 mRNA	UNKNOWN	SYBR	None	27.03	27.187	0.194
59	E11	FALSE	Lsd2 Set1d H	Lsd2 mRNA	UNKNOWN	SYBR	None	27.127	27.187	0.194
60	E12	FALSE	Lsd2 Set1d H	Lsd2 mRNA	UNKNOWN	SYBR	None	27.404	27.187	0.194
61	F1	FALSE	Pan5 5	Control2	UNKNOWN	SYBR	None	24.182	24.097	0.106
62	F2	FALSE	Pan5 5	Control2	UNKNOWN	SYBR	None	24.13	24.097	0.106
63	F3	FALSE	Pan5 5	Control2	UNKNOWN	SYBR	None	23.978	24.097	0.106
64	F4	FALSE	Pan5 6	Control2	UNKNOWN	SYBR	None	24.201	24.159	0.086
65	F5	FALSE	Pan5 6	Control2	UNKNOWN	SYBR	None	24.06	24.159	0.086
66	F6	FALSE	Pan5 6	Control2	UNKNOWN	SYBR	None	24.216	24.159	0.086
67	F7	FALSE	Pan5 7	Control2	UNKNOWN	SYBR	None	24.423	24.482	0.052
68	F8	FALSE	Pan5 7	Control2	UNKNOWN	SYBR	None	24.505	24.482	0.052
69	F9	FALSE	Pan5 7	Control2	UNKNOWN	SYBR	None	24.519	24.482	0.052
70	F10	FALSE	Pan5 8	Control2	UNKNOWN	SYBR	None	23.706	23.845	0.241
71	F11	FALSE	Pan5 8	Control2	UNKNOWN	SYBR	None	24.123	23.845	0.241
72	F12	FALSE	Pan5 8	Control2	UNKNOWN	SYBR	None	23.706	23.845	0.241

## Sheet: Lsd12 mRNA under heat replicate
S6 Table: Lsd1/2 mRNA level change under heat stress with or without Set1
Well	Well Position	Omit	Sample Name	Target Name	Task	Reporter	Quencher	CT	Ct Mean	Ct SD
49	E1	FALSE	Lsd1	Lsd1 mRNA	UNKNOWN	SYBR	None	21.749	21.736	0.171
50	E2	FALSE	Lsd1	Lsd1 mRNA	UNKNOWN	SYBR	None	21.579	21.736	0.171
51	E3	FALSE	Lsd1	Lsd1 mRNA	UNKNOWN	SYBR	None	21.499	21.736	0.171
52	E4	FALSE	Lsd1 H	Lsd1 mRNA	UNKNOWN	SYBR	None	22.109	22.054	0.049
53	E5	FALSE	Lsd1 H	Lsd1 mRNA	UNKNOWN	SYBR	None	22.019	22.054	0.049
54	E6	FALSE	Lsd1 H	Lsd1 mRNA	UNKNOWN	SYBR	None	22.033	22.054	0.049
55	E7	FALSE	Lsd1	set1d	UNKNOWN	SYBR	None	20.057	20.03	0.222
56	E8	FALSE	Lsd1	set1d	UNKNOWN	SYBR	None	20.318	20.03	0.222
57	E9	FALSE	Lsd1	set1d	UNKNOWN	SYBR	None	20.122	20.03	0.222
58	E10	FALSE	Lsd1 H	set1d	UNKNOWN	SYBR	None	20.887	20.897	0.126
59	E11	FALSE	Lsd1 H	set1d	UNKNOWN	SYBR	None	21.028	20.897	0.126
60	E12	FALSE	Lsd1 H	set1d	UNKNOWN	SYBR	None	20.777	20.897	0.126
61	F1	FALSE	Pan5 1	pan5	UNKNOWN	SYBR	None	25.715	25.432	0.224
62	F2	FALSE	Pan5 1	pan5	UNKNOWN	SYBR	None	25.542	25.432	0.224
63	F3	FALSE	Pan5 1	pan5	UNKNOWN	SYBR	None	25.45	25.432	0.224
64	F4	FALSE	Pan5 1	pan5	UNKNOWN	SYBR	None	25.034	25.432	0.224
65	F5	FALSE	Pan5 1	pan5	UNKNOWN	SYBR	None	25.441	25.432	0.224
66	F6	FALSE	Pan5 1	pan5	UNKNOWN	SYBR	None	25.408	25.432	0.224
67	F7	FALSE	Pan5 1	set1d	UNKNOWN	SYBR	None	25.986	25.861	0.211
68	F8	FALSE	Pan5 1	set1d	UNKNOWN	SYBR	None	25.858	25.861	0.211
69	F9	FALSE	Pan5 1	set1d	UNKNOWN	SYBR	None	25.762	25.861	0.211
70	F10	FALSE	Pan5 1	set1d	UNKNOWN	SYBR	None	25.772	25.861	0.211
71	F11	FALSE	Pan5 1	set1d	UNKNOWN	SYBR	None	26.201	25.861	0.211
72	F12	FALSE	Pan5 1	set1d	UNKNOWN	SYBR	None	25.589	25.861	0.211
73	G1	FALSE	Lsd2	Lsd2 mRNA	UNKNOWN	SYBR	None	28.324	28.23	0.111
74	G2	FALSE	Lsd2	Lsd2 mRNA	UNKNOWN	SYBR	None	28.388	28.23	0.111
75	G3	FALSE	Lsd2	Lsd2 mRNA	UNKNOWN	SYBR	None	28.236	28.23	0.111
76	G4	FALSE	Lsd2 H	Lsd2 mRNA	UNKNOWN	SYBR	None	27.966	27.956	0.034
77	G5	FALSE	Lsd2 H	Lsd2 mRNA	UNKNOWN	SYBR	None	27.918	27.956	0.034
78	G6	FALSE	Lsd2 H	Lsd2 mRNA	UNKNOWN	SYBR	None	27.985	27.956	0.034
79	G7	FALSE	Lsd2	set1d	UNKNOWN	SYBR	None	27.427	27.66	0.473
80	G8	FALSE	Lsd2	set1d	UNKNOWN	SYBR	None	27.454	27.66	0.473
81	G9	FALSE	Lsd2	set1d	UNKNOWN	SYBR	None	27.184	27.66	0.473
82	G10	FALSE	Lsd2 H	set1d	UNKNOWN	SYBR	None	27.695	27.578	0.136
83	G11	FALSE	Lsd2 H	set1d	UNKNOWN	SYBR	None	27.429	27.578	0.136
84	G12	FALSE	Lsd2 H	set1d	UNKNOWN	SYBR	None	27.611	27.578	0.136
85	H1	FALSE	Pan5 2	pan5	UNKNOWN	SYBR	None	25.702	25.638	0.147
86	H2	FALSE	Pan5 2	pan5	UNKNOWN	SYBR	None	25.769	25.638	0.147
87	H3	FALSE	Pan5 2	pan5	UNKNOWN	SYBR	None	25.786	25.638	0.147
88	H4	FALSE	Pan5 2	pan5	UNKNOWN	SYBR	None	25.646	25.638	0.147
89	H5	FALSE	Pan5 2	pan5	UNKNOWN	SYBR	None	25.428	25.638	0.147
90	H6	FALSE	Pan5 2	pan5	UNKNOWN	SYBR	None	25.496	25.638	0.147
91	H7	FALSE	Pan5 2	set1d	UNKNOWN	SYBR	None	25.368	25.214	0.141
92	H8	FALSE	Pan5 2	set1d	UNKNOWN	SYBR	None	25.222	25.214	0.141
93	H9	FALSE	Pan5 2	set1d	UNKNOWN	SYBR	None	25.273	25.214	0.141
94	H10	FALSE	Pan5 2	set1d	UNKNOWN	SYBR	None	24.959	25.214	0.141
95	H11	FALSE	Pan5 2	set1d	UNKNOWN	SYBR	None	25.287	25.214	0.141
96	H12	FALSE	Pan5 2	set1d	UNKNOWN	SYBR	None	25.173	25.214	0.141
